# Supplementary material for: Uncovering new signaling proteins and potential drug targets through the interactome analysis of Mycobacterium tuberculosis
Source: BMC Genomics. 2009 Mar 19;10:118. doi: 10.1186/1471-2164-10-118 (PMC2671525; doi:10.1186/1471-2164-10-118)
Supplement: Additional file 5 — The interactome of Mycobacterium tuberculosis obtained based on the experimentally verified interactions from DIP. The data present all protein-protein interactions of Mycobacterium tuberculosis obtained based on the experimentally verified interactions from DIP. [file 1471-2164-10-118-S5.xls]

## Sheet: 工作表1
Table S5 The interactome of Mycobacterium tuberculosisobtained based on the experimentally verified interactions from DIP
MTB interaction partner protein A	MTB interaction partner protein B	Corresponding DIP interaction ID	DIP interaction detection method(s)	Publication(s)
Rv0001	Rv0001	DIP-48077E	MI:0676(tandem affinity purification)	pmid:15690043
Rv0001	Rv0001	DIP-57238E	MI:0114(x-ray crystallography)	pmid:16829961
Rv0001	Rv0058	DIP-18138E	MI:0107(surface plasmon resonance)|MI:0401(biochemical)|MI:0019(coimmunoprecipitation)|MI:0019(coimmunoprecipitation)|MI:0019(coimmunoprecipitation)	pmid:9852089|pmid:8106460|pmid:8106460|pmid:8106460|pmid:8702501
Rv0001	Rv0352	DIP-48081E	MI:0676(tandem affinity purification)	pmid:15690043
Rv0001	Rv0462	DIP-48082E	MI:0676(tandem affinity purification)	pmid:15690043
Rv0001	Rv0683	DIP-48098E	MI:0676(tandem affinity purification)	pmid:15690043
Rv0001	Rv0685	DIP-48104E	MI:0676(tandem affinity purification)	pmid:15690043
Rv0001	Rv0685	DIP-48105E	MI:0676(tandem affinity purification)	pmid:15690043
Rv0001	Rv0700	DIP-48100E	MI:0676(tandem affinity purification)	pmid:15690043
Rv0001	Rv0701	DIP-48085E	MI:0676(tandem affinity purification)	pmid:15690043
Rv0001	Rv0702	DIP-48086E	MI:0676(tandem affinity purification)	pmid:15690043
Rv0001	Rv0704	DIP-48084E	MI:0676(tandem affinity purification)	pmid:15690043
Rv0001	Rv0706	DIP-48091E	MI:0676(tandem affinity purification)	pmid:15690043
Rv0001	Rv0707	DIP-48096E	MI:0676(tandem affinity purification)	pmid:15690043
Rv0001	Rv0708	DIP-48090E	MI:0676(tandem affinity purification)	pmid:15690043
Rv0001	Rv0714	DIP-48088E	MI:0676(tandem affinity purification)	pmid:15690043
Rv0001	Rv0721	DIP-48097E	MI:0676(tandem affinity purification)	pmid:15690043
Rv0001	Rv0758	DIP-48080E	MI:0676(tandem affinity purification)	pmid:15690043
Rv0001	Rv0794c	DIP-48082E	MI:0676(tandem affinity purification)	pmid:15690043
Rv0001	Rv0982	DIP-48080E	MI:0676(tandem affinity purification)	pmid:15690043
Rv0001	Rv2373c	DIP-48081E	MI:0676(tandem affinity purification)	pmid:15690043
Rv0001	Rv2572c	DIP-48078E	MI:0676(tandem affinity purification)	pmid:15690043
Rv0001	Rv2713	DIP-48082E	MI:0676(tandem affinity purification)	pmid:15690043
Rv0001	Rv2855	DIP-48082E	MI:0676(tandem affinity purification)	pmid:15690043
Rv0001	Rv2890c	DIP-48095E	MI:0676(tandem affinity purification)	pmid:15690043
Rv0001	Rv3303c	DIP-48082E	MI:0676(tandem affinity purification)	pmid:15690043
Rv0001	Rv3442c	DIP-48099E	MI:0676(tandem affinity purification)	pmid:15690043
Rv0001	Rv3460c	DIP-48101E	MI:0676(tandem affinity purification)	pmid:15690043
Rv0001	Rv3764c	DIP-48080E	MI:0676(tandem affinity purification)	pmid:15690043
Rv0002	Rv0002	DIP-18066E	MI:0028(cosedimentation in solution)|MI:0071(molecular sieving)|MI:0114(x-ray crystallography)	pmid:6776124|pmid:7768937|pmid:1349852
Rv0002	Rv0566c	DIP-52192E	MI:0676(tandem affinity purification)	pmid:15690043
Rv0002	Rv0927c	DIP-53064E	MI:0676(tandem affinity purification)	pmid:15690043
Rv0002	Rv0973c	DIP-47211E	MI:0676(tandem affinity purification)	pmid:15690043
Rv0002	Rv1408	DIP-51087E	MI:0676(tandem affinity purification)	pmid:15690043
Rv0002	Rv1484	DIP-48353E	MI:0676(tandem affinity purification)	pmid:15690043
Rv0002	Rv1547	DIP-45101E	MI:0019(coimmunoprecipitation)|MI:0401(biochemical)	pmid:6776124|pmid:330531
Rv0002	Rv1617	DIP-50699E	MI:0676(tandem affinity purification)	pmid:15690043
Rv0002	Rv1640c	DIP-49714E	MI:0676(tandem affinity purification)	pmid:15690043
Rv0002	Rv1928c	DIP-53064E	MI:0676(tandem affinity purification)	pmid:15690043
Rv0002	Rv2427c	DIP-50578E	MI:0676(tandem affinity purification)	pmid:15690043
Rv0002	Rv2445c	DIP-50121E	MI:0676(tandem affinity purification)	pmid:15690043
Rv0002	Rv2501c	DIP-47211E	MI:0676(tandem affinity purification)	pmid:15690043
Rv0002	Rv2845c	DIP-50587E	MI:0676(tandem affinity purification)	pmid:15690043
Rv0002	Rv2967c	DIP-47211E	MI:0676(tandem affinity purification)	pmid:15690043
Rv0002	Rv3285	DIP-47211E	MI:0676(tandem affinity purification)	pmid:15690043
Rv0002	Rv3370c	DIP-45101E	MI:0019(coimmunoprecipitation)|MI:0401(biochemical)	pmid:6776124|pmid:330531
Rv0002	Rv3598c	DIP-49714E	MI:0676(tandem affinity purification)	pmid:15690043
Rv0002	Rv3628	DIP-50474E	MI:0676(tandem affinity purification)	pmid:15690043
Rv0002	Rv3721c	DIP-45104E	MI:0019(coimmunoprecipitation)|MI:0401(biochemical)|MI:0107(surface plasmon resonance)	pmid:6776124|pmid:330531|pmid:11572866
Rv0003	Rv0003	DIP-50833E	MI:0676(tandem affinity purification)	pmid:15690043
Rv0003	Rv0440	DIP-50834E	MI:0676(tandem affinity purification)	pmid:15690043
Rv0003	Rv3417c	DIP-50834E	MI:0676(tandem affinity purification)	pmid:15690043
Rv0003	Rv3834c	DIP-51439E	MI:0676(tandem affinity purification)	pmid:15690043
Rv0005	Rv0005	DIP-45173E	MI:0030(cross-linking study)|MI:0676(tandem affinity purification)	pmid:8631720|pmid:15690043
Rv0005	Rv0005	DIP-48783E	MI:0676(tandem affinity purification)	pmid:15690043
Rv0005	Rv0005	DIP-48788E	MI:0676(tandem affinity purification)	pmid:15690043
Rv0005	Rv0005	DIP-48788E	MI:0676(tandem affinity purification)	pmid:15690043
Rv0005	Rv0006	DIP-45166E	MI:0028(cosedimentation in solution)|MI:0019(coimmunoprecipitation)|MI:0071(molecular sieving)|MI:0676(tandem affinity purification)	pmid:8227000|pmid:12939258|pmid:8227000|pmid:15690043
Rv0005	Rv0006	DIP-48768E	MI:0004(affinity chromatography technology)|MI:0676(tandem affinity purification)	pmid:10543963|pmid:15690043
Rv0005	Rv0073	DIP-47186E	MI:0676(tandem affinity purification)	pmid:15690043
Rv0005	Rv0655	DIP-47186E	MI:0676(tandem affinity purification)	pmid:15690043
Rv0005	Rv0684	DIP-50559E	MI:0676(tandem affinity purification)	pmid:15690043
Rv0005	Rv0685	DIP-48793E	MI:0676(tandem affinity purification)	pmid:15690043
Rv0005	Rv0685	DIP-48794E	MI:0676(tandem affinity purification)	pmid:15690043
Rv0005	Rv0702	DIP-50308E	MI:0676(tandem affinity purification)	pmid:15690043
Rv0005	Rv0721	DIP-51342E	MI:0676(tandem affinity purification)	pmid:15690043
Rv0005	Rv0820	DIP-47186E	MI:0676(tandem affinity purification)	pmid:15690043
Rv0005	Rv0869c	DIP-49840E	MI:0676(tandem affinity purification)	pmid:15690043
Rv0005	Rv0933	DIP-47186E	MI:0676(tandem affinity purification)	pmid:15690043
Rv0005	Rv0986	DIP-47186E	MI:0676(tandem affinity purification)	pmid:15690043
Rv0005	Rv1238	DIP-47186E	MI:0676(tandem affinity purification)	pmid:15690043
Rv0005	Rv1253	DIP-48785E	MI:0676(tandem affinity purification)	pmid:15690043
Rv0005	Rv1281c	DIP-47186E	MI:0676(tandem affinity purification)	pmid:15690043
Rv0005	Rv1299	DIP-50545E	MI:0676(tandem affinity purification)	pmid:15690043
Rv0005	Rv1392	DIP-48787E	MI:0676(tandem affinity purification)	pmid:15690043
Rv0005	Rv1631	DIP-50312E	MI:0676(tandem affinity purification)	pmid:15690043
Rv0005	Rv1687c	DIP-47186E	MI:0676(tandem affinity purification)	pmid:15690043
Rv0005	Rv1747	DIP-47186E	MI:0676(tandem affinity purification)	pmid:15690043
Rv0005	Rv1821	DIP-50310E	MI:0676(tandem affinity purification)	pmid:15690043
Rv0005	Rv1859	DIP-47186E	MI:0676(tandem affinity purification)	pmid:15690043
Rv0005	Rv2038c	DIP-47186E	MI:0676(tandem affinity purification)	pmid:15690043
Rv0005	Rv2397c	DIP-47186E	MI:0676(tandem affinity purification)	pmid:15690043
Rv0005	Rv2460c	DIP-47716E	MI:0676(tandem affinity purification)	pmid:15690043
Rv0005	Rv2461c	DIP-47716E	MI:0676(tandem affinity purification)	pmid:15690043
Rv0005	Rv2564	DIP-47186E	MI:0676(tandem affinity purification)	pmid:15690043
Rv0005	Rv2748c	DIP-45165E	MI:0019(coimmunoprecipitation)	pmid:12939258
Rv0005	Rv2832c	DIP-47186E	MI:0676(tandem affinity purification)	pmid:15690043
Rv0005	Rv2879c	DIP-52763E	MI:0676(tandem affinity purification)	pmid:15690043
Rv0005	Rv2890c	DIP-48792E	MI:0676(tandem affinity purification)	pmid:15690043
Rv0005	Rv2890c	DIP-50309E	MI:0676(tandem affinity purification)	pmid:15690043
Rv0005	Rv2936	DIP-47186E	MI:0676(tandem affinity purification)	pmid:15690043
Rv0005	Rv3100c	DIP-51487E	MI:0676(tandem affinity purification)	pmid:15690043
Rv0005	Rv3102c	DIP-47186E	MI:0676(tandem affinity purification)	pmid:15690043
Rv0005	Rv3105c	DIP-50545E	MI:0676(tandem affinity purification)	pmid:15690043
Rv0005	Rv3109	DIP-49840E	MI:0676(tandem affinity purification)	pmid:15690043
Rv0005	Rv3211	DIP-48785E	MI:0676(tandem affinity purification)	pmid:15690043
Rv0005	Rv3240c	DIP-50310E	MI:0676(tandem affinity purification)	pmid:15690043
Rv0005	Rv3663c	DIP-47186E	MI:0676(tandem affinity purification)	pmid:15690043
Rv0005	Rv3758c	DIP-47186E	MI:0676(tandem affinity purification)	pmid:15690043
Rv0006	Rv0005	DIP-45166E	MI:0028(cosedimentation in solution)|MI:0019(coimmunoprecipitation)|MI:0071(molecular sieving)|MI:0676(tandem affinity purification)	pmid:8227000|pmid:12939258|pmid:8227000|pmid:15690043
Rv0006	Rv0005	DIP-48768E	MI:0004(affinity chromatography technology)|MI:0676(tandem affinity purification)	pmid:10543963|pmid:15690043
Rv0006	Rv0006	DIP-45174E	MI:0676(tandem affinity purification)|MI:0028(cosedimentation in solution)|MI:0655(lambda repressor two hybrid)	pmid:15690043|pmid:8227000|pmid:14973045
Rv0006	Rv0006	DIP-48759E	MI:0676(tandem affinity purification)	pmid:15690043
Rv0006	Rv0006	DIP-50288E	MI:0676(tandem affinity purification)	pmid:15690043
Rv0006	Rv0006	DIP-50288E	MI:0676(tandem affinity purification)	pmid:15690043
Rv0006	Rv0073	DIP-48771E	MI:0676(tandem affinity purification)	pmid:15690043
Rv0006	Rv0350	DIP-48764E	MI:0676(tandem affinity purification)	pmid:15690043
Rv0006	Rv0352	DIP-48763E	MI:0676(tandem affinity purification)	pmid:15690043
Rv0006	Rv0384c	DIP-48762E	MI:0676(tandem affinity purification)	pmid:15690043
Rv0006	Rv0440	DIP-17639E	MI:0019(coimmunoprecipitation)	pmid:10647006
Rv0006	Rv0462	DIP-48770E	MI:0676(tandem affinity purification)	pmid:15690043
Rv0006	Rv0462	DIP-50289E	MI:0676(tandem affinity purification)	pmid:15690043
Rv0006	Rv0490	DIP-48769E	MI:0676(tandem affinity purification)	pmid:15690043
Rv0006	Rv0655	DIP-48774E	MI:0676(tandem affinity purification)	pmid:15690043
Rv0006	Rv0685	DIP-48778E	MI:0676(tandem affinity purification)	pmid:15690043
Rv0006	Rv0685	DIP-48779E	MI:0676(tandem affinity purification)	pmid:15690043
Rv0006	Rv0700	DIP-50299E	MI:0676(tandem affinity purification)	pmid:15690043
Rv0006	Rv0706	DIP-50295E	MI:0676(tandem affinity purification)	pmid:15690043
Rv0006	Rv0721	DIP-51341E	MI:0676(tandem affinity purification)	pmid:15690043
Rv0006	Rv0794c	DIP-48770E	MI:0676(tandem affinity purification)	pmid:15690043
Rv0006	Rv0794c	DIP-50289E	MI:0676(tandem affinity purification)	pmid:15690043
Rv0006	Rv0820	DIP-48771E	MI:0676(tandem affinity purification)	pmid:15690043
Rv0006	Rv0820	DIP-48774E	MI:0676(tandem affinity purification)	pmid:15690043
Rv0006	Rv0933	DIP-48774E	MI:0676(tandem affinity purification)	pmid:15690043
Rv0006	Rv0986	DIP-48771E	MI:0676(tandem affinity purification)	pmid:15690043
Rv0006	Rv1238	DIP-48771E	MI:0676(tandem affinity purification)	pmid:15690043
Rv0006	Rv1281c	DIP-48771E	MI:0676(tandem affinity purification)	pmid:15690043
Rv0006	Rv1297	DIP-48776E	MI:0676(tandem affinity purification)	pmid:15690043
Rv0006	Rv1392	DIP-48772E	MI:0676(tandem affinity purification)	pmid:15690043
Rv0006	Rv1458c	DIP-48771E	MI:0676(tandem affinity purification)	pmid:15690043
Rv0006	Rv1821	DIP-50300E	MI:0676(tandem affinity purification)	pmid:15690043
Rv0006	Rv1859	DIP-48771E	MI:0676(tandem affinity purification)	pmid:15690043
Rv0006	Rv2038c	DIP-48771E	MI:0676(tandem affinity purification)	pmid:15690043
Rv0006	Rv2150c	DIP-48766E	MI:0676(tandem affinity purification)	pmid:15690043
Rv0006	Rv2157c	DIP-50291E	MI:0676(tandem affinity purification)	pmid:15690043
Rv0006	Rv2215	DIP-48760E	MI:0676(tandem affinity purification)	pmid:15690043
Rv0006	Rv2215	DIP-50287E	MI:0676(tandem affinity purification)	pmid:15690043
Rv0006	Rv2373c	DIP-48763E	MI:0676(tandem affinity purification)	pmid:15690043
Rv0006	Rv2397c	DIP-48771E	MI:0676(tandem affinity purification)	pmid:15690043
Rv0006	Rv2397c	DIP-48774E	MI:0676(tandem affinity purification)	pmid:15690043
Rv0006	Rv2441c	DIP-50296E	MI:0676(tandem affinity purification)	pmid:15690043
Rv0006	Rv2460c	DIP-47706E	MI:0676(tandem affinity purification)	pmid:15690043
Rv0006	Rv2461c	DIP-47706E	MI:0676(tandem affinity purification)	pmid:15690043
Rv0006	Rv2495c	DIP-48760E	MI:0676(tandem affinity purification)	pmid:15690043
Rv0006	Rv2495c	DIP-50287E	MI:0676(tandem affinity purification)	pmid:15690043
Rv0006	Rv2564	DIP-48771E	MI:0676(tandem affinity purification)	pmid:15690043
Rv0006	Rv2713	DIP-48770E	MI:0676(tandem affinity purification)	pmid:15690043
Rv0006	Rv2713	DIP-50289E	MI:0676(tandem affinity purification)	pmid:15690043
Rv0006	Rv2737c	DIP-48775E	MI:0676(tandem affinity purification)	pmid:15690043
Rv0006	Rv2748c	DIP-45164E	MI:0019(coimmunoprecipitation)|MI:0045(experimental)|MI:0018(Two hybrid test)	pmid:12939258|pmid:12939258|pmid:12939258
Rv0006	Rv2832c	DIP-48771E	MI:0676(tandem affinity purification)	pmid:15690043
Rv0006	Rv2855	DIP-48770E	MI:0676(tandem affinity purification)	pmid:15690043
Rv0006	Rv2855	DIP-50289E	MI:0676(tandem affinity purification)	pmid:15690043
Rv0006	Rv2890c	DIP-48777E	MI:0676(tandem affinity purification)	pmid:15690043
Rv0006	Rv2890c	DIP-50298E	MI:0676(tandem affinity purification)	pmid:15690043
Rv0006	Rv2916c	DIP-48765E	MI:0676(tandem affinity purification)	pmid:15690043
Rv0006	Rv2921c	DIP-48765E	MI:0676(tandem affinity purification)	pmid:15690043
Rv0006	Rv2936	DIP-48771E	MI:0676(tandem affinity purification)	pmid:15690043
Rv0006	Rv3100c	DIP-51486E	MI:0676(tandem affinity purification)	pmid:15690043
Rv0006	Rv3100c	DIP-51493E	MI:0676(tandem affinity purification)	pmid:15690043
Rv0006	Rv3102c	DIP-48771E	MI:0676(tandem affinity purification)	pmid:15690043
Rv0006	Rv3240c	DIP-50300E	MI:0676(tandem affinity purification)	pmid:15690043
Rv0006	Rv3303c	DIP-48770E	MI:0676(tandem affinity purification)	pmid:15690043
Rv0006	Rv3303c	DIP-50289E	MI:0676(tandem affinity purification)	pmid:15690043
Rv0006	Rv3313c	DIP-48761E	MI:0676(tandem affinity purification)	pmid:15690043
Rv0006	Rv3417c	DIP-17639E	MI:0019(coimmunoprecipitation)	pmid:10647006
Rv0006	Rv3443c	DIP-50294E	MI:0676(tandem affinity purification)	pmid:15690043
Rv0006	Rv3596c	DIP-48762E	MI:0676(tandem affinity purification)	pmid:15690043
Rv0006	Rv3663c	DIP-48771E	MI:0676(tandem affinity purification)	pmid:15690043
Rv0006	Rv3758c	DIP-48771E	MI:0676(tandem affinity purification)	pmid:15690043
Rv0009	Rv0015c	DIP-13950E	MI:0019(coimmunoprecipitation)	pmid:11805837
Rv0009	Rv0435c	DIP-13356E	MI:0019(coimmunoprecipitation)	pmid:11805837
Rv0009	Rv1746	DIP-13744E	MI:0019(coimmunoprecipitation)	pmid:11805837
Rv0009	Rv1862	DIP-11839E	MI:0019(coimmunoprecipitation)	pmid:11805837
Rv0009	Rv2115c	DIP-13356E	MI:0019(coimmunoprecipitation)	pmid:11805837
Rv0009	Rv2299c	DIP-2644E	MI:0030(cross-linking study)|MI:0004(affinity chromatography technology)	pmid:10564510|pmid:9632755
Rv0009	Rv2299c	DIP-2645E	MI:0004(affinity chromatography technology)|MI:0004(affinity chromatography technology)	pmid:9632755|pmid:8939862
Rv0009	Rv3045	DIP-11839E	MI:0019(coimmunoprecipitation)	pmid:11805837
Rv0009	Rv3610c	DIP-13356E	MI:0019(coimmunoprecipitation)	pmid:11805837
Rv0009	Rv3913	DIP-11842E	MI:0019(coimmunoprecipitation)	pmid:11805837
Rv0013	Rv1005c	DIP-11047E	MI:0114(x-ray crystallography)	pmid:10449718
Rv0013	Rv1005c	DIP-142E	MI:0676(tandem affinity purification)|MI:0401(biochemical)	pmid:11805826|pmid:3881257
Rv0013	Rv1005c	DIP-18048E	MI:0071(molecular sieving)|MI:0254(genetic)	pmid:8679677|pmid:8679677
Rv0013	Rv1609	DIP-11047E	MI:0114(x-ray crystallography)	pmid:10449718
Rv0013	Rv1609	DIP-142E	MI:0676(tandem affinity purification)|MI:0401(biochemical)	pmid:11805826|pmid:3881257
Rv0013	Rv1609	DIP-18048E	MI:0071(molecular sieving)|MI:0254(genetic)	pmid:8679677|pmid:8679677
Rv0013	Rv2386c	DIP-11047E	MI:0114(x-ray crystallography)	pmid:10449718
Rv0013	Rv2386c	DIP-142E	MI:0676(tandem affinity purification)|MI:0401(biochemical)	pmid:11805826|pmid:3881257
Rv0013	Rv3215	DIP-11047E	MI:0114(x-ray crystallography)	pmid:10449718
Rv0013	Rv3215	DIP-142E	MI:0676(tandem affinity purification)|MI:0401(biochemical)	pmid:11805826|pmid:3881257
Rv0014c	Rv0014c	DIP-17841E	MI:0019(coimmunoprecipitation)|MI:0401(biochemical)	pmid:12058072|pmid:12058072
Rv0014c	Rv0014c	DIP-57030E	MI:0114(x-ray crystallography)	pmid:16472737
Rv0014c	Rv0015c	DIP-57030E	MI:0114(x-ray crystallography)	pmid:16472737
Rv0014c	Rv0126	DIP-33975E	MI:0018(Two hybrid test)	pmid:14605208
Rv0014c	Rv0131c	DIP-24400E	MI:0018(Two hybrid test)	pmid:14605208
Rv0014c	Rv0154c	DIP-24400E	MI:0018(Two hybrid test)	pmid:14605208
Rv0014c	Rv0215c	DIP-24400E	MI:0018(Two hybrid test)	pmid:14605208
Rv0014c	Rv0400c	DIP-24400E	MI:0018(Two hybrid test)	pmid:14605208
Rv0014c	Rv0752c	DIP-24400E	MI:0018(Two hybrid test)	pmid:14605208
Rv0014c	Rv0873	DIP-24400E	MI:0018(Two hybrid test)	pmid:14605208
Rv0014c	Rv0972c	DIP-24400E	MI:0018(Two hybrid test)	pmid:14605208
Rv0014c	Rv0975c	DIP-24400E	MI:0018(Two hybrid test)	pmid:14605208
Rv0014c	Rv1104	DIP-46388E	MI:0018(Two hybrid test)	pmid:15710747
Rv0014c	Rv1436	DIP-44210E	MI:0018(Two hybrid test)	pmid:14704431
Rv0014c	Rv1659	DIP-32163E	MI:0018(Two hybrid test)	pmid:14605208
Rv0014c	Rv1862	DIP-58976E	MI:0007(anti tag coimmunoprecipitation)	pmid:17892321
Rv0014c	Rv2045c	DIP-46388E	MI:0018(Two hybrid test)	pmid:15710747
Rv0014c	Rv2176	DIP-17841E	MI:0019(coimmunoprecipitation)|MI:0401(biochemical)	pmid:12058072|pmid:12058072
Rv0014c	Rv2299c	DIP-44914E	MI:0676(tandem affinity purification)	pmid:14743216
Rv0014c	Rv2471	DIP-33975E	MI:0018(Two hybrid test)	pmid:14605208
Rv0014c	Rv2500c	DIP-24400E	MI:0018(Two hybrid test)	pmid:14605208
Rv0014c	Rv2724c	DIP-24400E	MI:0018(Two hybrid test)	pmid:14605208
Rv0014c	Rv2782c	DIP-32955E	MI:0018(Two hybrid test)	pmid:14605208
Rv0014c	Rv2789c	DIP-24400E	MI:0018(Two hybrid test)	pmid:14605208
Rv0014c	Rv2995c	DIP-46404E	MI:0018(Two hybrid test)	pmid:15710747
Rv0014c	Rv3139	DIP-24400E	MI:0018(Two hybrid test)	pmid:14605208
Rv0014c	Rv3140	DIP-24400E	MI:0018(Two hybrid test)	pmid:14605208
Rv0014c	Rv3274c	DIP-24400E	MI:0018(Two hybrid test)	pmid:14605208
Rv0014c	Rv3465	DIP-40407E	MI:0018(Two hybrid test)	pmid:14704431
Rv0014c	Rv3797	DIP-24400E	MI:0018(Two hybrid test)	pmid:14605208
Rv0015c	Rv0009	DIP-13950E	MI:0019(coimmunoprecipitation)	pmid:11805837
Rv0015c	Rv0014c	DIP-57030E	MI:0114(x-ray crystallography)	pmid:16472737
Rv0015c	Rv0015c	DIP-13945E	MI:0019(coimmunoprecipitation)	pmid:11805837
Rv0015c	Rv0015c	DIP-13945E	MI:0019(coimmunoprecipitation)	pmid:11805837
Rv0015c	Rv0015c	DIP-13946E	MI:0019(coimmunoprecipitation)	pmid:11805837
Rv0015c	Rv0015c	DIP-13946E	MI:0019(coimmunoprecipitation)	pmid:11805837
Rv0015c	Rv0015c	DIP-13948E	MI:0019(coimmunoprecipitation)|MI:0676(tandem affinity purification)	pmid:11805837|pmid:11805826
Rv0015c	Rv0015c	DIP-13948E	MI:0019(coimmunoprecipitation)|MI:0676(tandem affinity purification)	pmid:11805837|pmid:11805826
Rv0015c	Rv0015c	DIP-1918E	MI:0018(Two hybrid test)	pmid:10688190
Rv0015c	Rv0015c	DIP-54391E	MI:0018(Two hybrid test)|MI:0018(Two hybrid test)	pmid:11805826|pmid:10688190
Rv0015c	Rv0015c	DIP-57005E	MI:0019(coimmunoprecipitation)|MI:0019(coimmunoprecipitation)|MI:0114(x-ray crystallography)|MI:0071(molecular sieving)	pmid:16531232|pmid:16531232|pmid:16531232|pmid:16531232
Rv0015c	Rv0015c	DIP-57030E	MI:0114(x-ray crystallography)	pmid:16472737
Rv0015c	Rv0126	DIP-33975E	MI:0018(Two hybrid test)	pmid:14605208
Rv0015c	Rv0131c	DIP-24400E	MI:0018(Two hybrid test)	pmid:14605208
Rv0015c	Rv0154c	DIP-24400E	MI:0018(Two hybrid test)	pmid:14605208
Rv0015c	Rv0215c	DIP-24400E	MI:0018(Two hybrid test)	pmid:14605208
Rv0015c	Rv0400c	DIP-24400E	MI:0018(Two hybrid test)	pmid:14605208
Rv0015c	Rv0752c	DIP-24400E	MI:0018(Two hybrid test)	pmid:14605208
Rv0015c	Rv0772	DIP-13949E	MI:0019(coimmunoprecipitation)	pmid:11805837
Rv0015c	Rv0809	DIP-13949E	MI:0019(coimmunoprecipitation)	pmid:11805837
Rv0015c	Rv0873	DIP-24400E	MI:0018(Two hybrid test)	pmid:14605208
Rv0015c	Rv0931c	DIP-14674E	MI:0019(coimmunoprecipitation)	pmid:11805837
Rv0015c	Rv0972c	DIP-24400E	MI:0018(Two hybrid test)	pmid:14605208
Rv0015c	Rv0975c	DIP-24400E	MI:0018(Two hybrid test)	pmid:14605208
Rv0015c	Rv1746	DIP-13945E	MI:0019(coimmunoprecipitation)	pmid:11805837
Rv0015c	Rv1746	DIP-13946E	MI:0019(coimmunoprecipitation)	pmid:11805837
Rv0015c	Rv1746	DIP-1918E	MI:0018(Two hybrid test)	pmid:10688190
Rv0015c	Rv1862	DIP-58976E	MI:0007(anti tag coimmunoprecipitation)	pmid:17892321
Rv0015c	Rv2439c	DIP-13954E	MI:0019(coimmunoprecipitation)	pmid:11805837
Rv0015c	Rv2471	DIP-33975E	MI:0018(Two hybrid test)	pmid:14605208
Rv0015c	Rv2500c	DIP-24400E	MI:0018(Two hybrid test)	pmid:14605208
Rv0015c	Rv2559c	DIP-1825E	MI:0018(Two hybrid test)|MI:0018(Two hybrid test)	pmid:11805826|pmid:10688190
Rv0015c	Rv2724c	DIP-24400E	MI:0018(Two hybrid test)	pmid:14605208
Rv0015c	Rv2789c	DIP-24400E	MI:0018(Two hybrid test)	pmid:14605208
Rv0015c	Rv3010c	DIP-13952E	MI:0019(coimmunoprecipitation)	pmid:11805837
Rv0015c	Rv3139	DIP-24400E	MI:0018(Two hybrid test)	pmid:14605208
Rv0015c	Rv3140	DIP-24400E	MI:0018(Two hybrid test)	pmid:14605208
Rv0015c	Rv3255c	DIP-19580E	MI:0018(Two hybrid test)	pmid:14605208
Rv0015c	Rv3274c	DIP-24400E	MI:0018(Two hybrid test)	pmid:14605208
Rv0015c	Rv3465	DIP-40407E	MI:0018(Two hybrid test)	pmid:14704431
Rv0015c	Rv3797	DIP-24400E	MI:0018(Two hybrid test)	pmid:14605208
Rv0017c	Rv2163c	DIP-45060E	MI:0018(Two hybrid test)|MI:0018(Two hybrid test)	pmid:14663069|pmid:15774864
Rv0032	Rv0032	DIP-15449E	MI:0676(tandem affinity purification)	pmid:11805826
Rv0032	Rv0032	DIP-15449E	MI:0676(tandem affinity purification)	pmid:11805826
Rv0032	Rv0032	DIP-18577E	MI:0114(x-ray crystallography)	pmid:11318637
Rv0032	Rv0350	DIP-36800E	MI:0018(Two hybrid test)	pmid:14605208
Rv0032	Rv0440	DIP-17621E	MI:0019(coimmunoprecipitation)	pmid:10647006
Rv0032	Rv1392	DIP-15452E	MI:0676(tandem affinity purification)	pmid:11805826
Rv0032	Rv1392	DIP-15453E	MI:0676(tandem affinity purification)	pmid:11805826
Rv0032	Rv1569	DIP-15449E	MI:0676(tandem affinity purification)	pmid:11805826
Rv0032	Rv1569	DIP-15449E	MI:0676(tandem affinity purification)	pmid:11805826
Rv0032	Rv1569	DIP-18577E	MI:0114(x-ray crystallography)	pmid:11318637
Rv0032	Rv2995c	DIP-15450E	MI:0676(tandem affinity purification)	pmid:11805826
Rv0032	Rv3417c	DIP-17621E	MI:0019(coimmunoprecipitation)	pmid:10647006
Rv0032	Rv3436c	DIP-15446E	MI:0676(tandem affinity purification)	pmid:11805826
Rv0041	Rv0041	DIP-49558E	MI:0676(tandem affinity purification)	pmid:15690043
Rv0041	Rv0640	DIP-49563E	MI:0676(tandem affinity purification)	pmid:15690043
Rv0041	Rv0700	DIP-49567E	MI:0676(tandem affinity purification)	pmid:15690043
Rv0041	Rv0701	DIP-49561E	MI:0676(tandem affinity purification)	pmid:15690043
Rv0041	Rv0702	DIP-49562E	MI:0676(tandem affinity purification)	pmid:15690043
Rv0041	Rv0734	DIP-49560E	MI:0676(tandem affinity purification)	pmid:15690043
Rv0041	Rv2861c	DIP-49560E	MI:0676(tandem affinity purification)	pmid:15690043
Rv0041	Rv2890c	DIP-49566E	MI:0676(tandem affinity purification)	pmid:15690043
Rv0041	Rv3014c	DIP-49574E	MI:0676(tandem affinity purification)	pmid:15690043
Rv0050	Rv1409	DIP-50939E	MI:0676(tandem affinity purification)	pmid:15690043
Rv0058	Rv0001	DIP-18138E	MI:0107(surface plasmon resonance)|MI:0401(biochemical)|MI:0019(coimmunoprecipitation)|MI:0019(coimmunoprecipitation)|MI:0019(coimmunoprecipitation)	pmid:9852089|pmid:8106460|pmid:8106460|pmid:8106460|pmid:8702501
Rv0058	Rv0058	DIP-18085E	MI:0013(biophysical)|MI:0071(molecular sieving)|MI:0040(electron microscopy)|MI:0028(cosedimentation in solution)|MI:0401(biochemical)|MI:0676(tandem affinity purification)|MI:0040(electron microscopy)|MI:0040(electron microscopy)|MI:0114(x-ray crystallography)|MI:0040(electron microscopy)|MI:0030(cross-linking study)|MI:0071(molecular sieving)|MI:0040(electron microscopy)|MI:0040(electron micros…	pmid:10404597|pmid:10460147|pmid:11250911|pmid:7989299|pmid:14715083|pmid:15690043|pmid:9562559|pmid:12206765|pmid:10404598|pmid:7662485|pmid:14557266|pmid:14557266|pmid:11031115|pmid:8648650
Rv0058	Rv0641	DIP-48113E	MI:0676(tandem affinity purification)	pmid:15690043
Rv0058	Rv0685	DIP-48122E	MI:0676(tandem affinity purification)	pmid:15690043
Rv0058	Rv0685	DIP-48123E	MI:0676(tandem affinity purification)	pmid:15690043
Rv0058	Rv0702	DIP-48114E	MI:0676(tandem affinity purification)	pmid:15690043
Rv0058	Rv0721	DIP-48120E	MI:0676(tandem affinity purification)	pmid:15690043
Rv0058	Rv2241	DIP-48108E	MI:0676(tandem affinity purification)	pmid:15690043
Rv0058	Rv2343c	DIP-18148E	MI:0004(affinity chromatography technology)|MI:0030(cross-linking study)|MI:0019(coimmunoprecipitation)|MI:0053(fluorescence polarization spectroscopy)|MI:0401(biochemical)|MI:0401(biochemical)	pmid:8917517|pmid:14557266|pmid:8917517|pmid:14557266|pmid:8702920|pmid:8702920
Rv0058	Rv2504c	DIP-4925E	MI:0018(Two hybrid test)	pmid:11196647
Rv0058	Rv2890c	DIP-48119E	MI:0676(tandem affinity purification)	pmid:15690043
Rv0058	Rv2916c	DIP-48111E	MI:0676(tandem affinity purification)	pmid:15690043
Rv0058	Rv2921c	DIP-48111E	MI:0676(tandem affinity purification)	pmid:15690043
Rv0058	Rv3709c	DIP-48121E	MI:0676(tandem affinity purification)	pmid:15690043
Rv0058	Rv3721c	DIP-45038E	MI:0107(surface plasmon resonance)	pmid:11078744
Rv0069c	Rv0350	DIP-48219E	MI:0676(tandem affinity purification)	pmid:15690043
Rv0070c	Rv1473	DIP-16641E	MI:0676(tandem affinity purification)	pmid:11805826
Rv0070c	Rv2477c	DIP-16641E	MI:0676(tandem affinity purification)	pmid:11805826
Rv0070c	Rv3436c	DIP-16642E	MI:0676(tandem affinity purification)	pmid:11805826
Rv0073	Rv0005	DIP-47186E	MI:0676(tandem affinity purification)	pmid:15690043
Rv0073	Rv0006	DIP-48771E	MI:0676(tandem affinity purification)	pmid:15690043
Rv0073	Rv0073	DIP-18037E	MI:0676(tandem affinity purification)|MI:0019(coimmunoprecipitation)|MI:0030(cross-linking study)	pmid:15690043|pmid:10037713|pmid:12813052
Rv0073	Rv0073	DIP-47184E	MI:0676(tandem affinity purification)	pmid:15690043
Rv0073	Rv0073	DIP-47312E	MI:0676(tandem affinity purification)	pmid:15690043
Rv0073	Rv0073	DIP-48527E	MI:0676(tandem affinity purification)	pmid:15690043
Rv0073	Rv0073	DIP-4969E	MI:0018(Two hybrid test)	pmid:11196647
Rv0073	Rv0073	DIP-50177E	MI:0676(tandem affinity purification)	pmid:15690043
Rv0073	Rv0073	DIP-52241E	MI:0676(tandem affinity purification)	pmid:15690043
Rv0073	Rv0082	DIP-47187E	MI:0676(tandem affinity purification)	pmid:15690043
Rv0073	Rv0189c	DIP-47188E	MI:0676(tandem affinity purification)	pmid:15690043
Rv0073	Rv0266c	DIP-4967E	MI:0018(Two hybrid test)	pmid:11196647
Rv0073	Rv0384c	DIP-47639E	MI:0676(tandem affinity purification)	pmid:15690043
Rv0073	Rv0440	DIP-17646E	MI:0019(coimmunoprecipitation)	pmid:10647006
Rv0073	Rv0440	DIP-48532E	MI:0676(tandem affinity purification)	pmid:15690043
Rv0073	Rv0640	DIP-48535E	MI:0676(tandem affinity purification)	pmid:15690043
Rv0073	Rv0655	DIP-47184E	MI:0676(tandem affinity purification)	pmid:15690043
Rv0073	Rv0655	DIP-47312E	MI:0676(tandem affinity purification)	pmid:15690043
Rv0073	Rv0655	DIP-48527E	MI:0676(tandem affinity purification)	pmid:15690043
Rv0073	Rv0655	DIP-4969E	MI:0018(Two hybrid test)	pmid:11196647
Rv0073	Rv0683	DIP-48543E	MI:0676(tandem affinity purification)	pmid:15690043
Rv0073	Rv0683	DIP-50181E	MI:0676(tandem affinity purification)	pmid:15690043
Rv0073	Rv0685	DIP-47190E	MI:0676(tandem affinity purification)	pmid:15690043
Rv0073	Rv0685	DIP-48548E	MI:0676(tandem affinity purification)	pmid:15690043
Rv0073	Rv0685	DIP-48549E	MI:0676(tandem affinity purification)	pmid:15690043
Rv0073	Rv0685	DIP-50184E	MI:0676(tandem affinity purification)	pmid:15690043
Rv0073	Rv0685	DIP-51903E	MI:0676(tandem affinity purification)	pmid:15690043
Rv0073	Rv0700	DIP-48545E	MI:0676(tandem affinity purification)	pmid:15690043
Rv0073	Rv0704	DIP-48534E	MI:0676(tandem affinity purification)	pmid:15690043
Rv0073	Rv0704	DIP-50178E	MI:0676(tandem affinity purification)	pmid:15690043
Rv0073	Rv0706	DIP-48539E	MI:0676(tandem affinity purification)	pmid:15690043
Rv0073	Rv0707	DIP-50179E	MI:0676(tandem affinity purification)	pmid:15690043
Rv0073	Rv0708	DIP-48536E	MI:0676(tandem affinity purification)	pmid:15690043
Rv0073	Rv0721	DIP-48542E	MI:0676(tandem affinity purification)	pmid:15690043
Rv0073	Rv0820	DIP-18037E	MI:0676(tandem affinity purification)|MI:0019(coimmunoprecipitation)|MI:0030(cross-linking study)	pmid:15690043|pmid:10037713|pmid:12813052
Rv0073	Rv0820	DIP-47184E	MI:0676(tandem affinity purification)	pmid:15690043
Rv0073	Rv0820	DIP-47312E	MI:0676(tandem affinity purification)	pmid:15690043
Rv0073	Rv0933	DIP-47184E	MI:0676(tandem affinity purification)	pmid:15690043
Rv0073	Rv0933	DIP-47312E	MI:0676(tandem affinity purification)	pmid:15690043
Rv0073	Rv0949	DIP-52020E	MI:0676(tandem affinity purification)	pmid:15690043
Rv0073	Rv0986	DIP-18037E	MI:0676(tandem affinity purification)|MI:0019(coimmunoprecipitation)|MI:0030(cross-linking study)	pmid:15690043|pmid:10037713|pmid:12813052
Rv0073	Rv0986	DIP-47184E	MI:0676(tandem affinity purification)	pmid:15690043
Rv0073	Rv0986	DIP-47312E	MI:0676(tandem affinity purification)	pmid:15690043
Rv0073	Rv0986	DIP-48527E	MI:0676(tandem affinity purification)	pmid:15690043
Rv0073	Rv0986	DIP-4969E	MI:0018(Two hybrid test)	pmid:11196647
Rv0073	Rv0986	DIP-50177E	MI:0676(tandem affinity purification)	pmid:15690043
Rv0073	Rv0986	DIP-52241E	MI:0676(tandem affinity purification)	pmid:15690043
Rv0073	Rv1237	DIP-18035E	MI:0019(coimmunoprecipitation)|MI:0071(molecular sieving)|MI:0226(ion exchange chromatography)|MI:0071(molecular sieving)|MI:0030(cross-linking study)	pmid:2026607|pmid:8226895|pmid:2026607|pmid:2026607|pmid:10809785
Rv0073	Rv1238	DIP-18037E	MI:0676(tandem affinity purification)|MI:0019(coimmunoprecipitation)|MI:0030(cross-linking study)	pmid:15690043|pmid:10037713|pmid:12813052
Rv0073	Rv1238	DIP-47184E	MI:0676(tandem affinity purification)	pmid:15690043
Rv0073	Rv1238	DIP-47312E	MI:0676(tandem affinity purification)	pmid:15690043
Rv0073	Rv1238	DIP-48527E	MI:0676(tandem affinity purification)	pmid:15690043
Rv0073	Rv1238	DIP-4969E	MI:0018(Two hybrid test)	pmid:11196647
Rv0073	Rv1238	DIP-50177E	MI:0676(tandem affinity purification)	pmid:15690043
Rv0073	Rv1238	DIP-52241E	MI:0676(tandem affinity purification)	pmid:15690043
Rv0073	Rv1253	DIP-50183E	MI:0676(tandem affinity purification)	pmid:15690043
Rv0073	Rv1281c	DIP-18037E	MI:0676(tandem affinity purification)|MI:0019(coimmunoprecipitation)|MI:0030(cross-linking study)	pmid:15690043|pmid:10037713|pmid:12813052
Rv0073	Rv1281c	DIP-47184E	MI:0676(tandem affinity purification)	pmid:15690043
Rv0073	Rv1281c	DIP-47312E	MI:0676(tandem affinity purification)	pmid:15690043
Rv0073	Rv1281c	DIP-48527E	MI:0676(tandem affinity purification)	pmid:15690043
Rv0073	Rv1281c	DIP-50177E	MI:0676(tandem affinity purification)	pmid:15690043
Rv0073	Rv1281c	DIP-52241E	MI:0676(tandem affinity purification)	pmid:15690043
Rv0073	Rv1354c	DIP-47192E	MI:0676(tandem affinity purification)	pmid:15690043
Rv0073	Rv1458c	DIP-18037E	MI:0676(tandem affinity purification)|MI:0019(coimmunoprecipitation)|MI:0030(cross-linking study)	pmid:15690043|pmid:10037713|pmid:12813052
Rv0073	Rv1687c	DIP-47184E	MI:0676(tandem affinity purification)	pmid:15690043
Rv0073	Rv1687c	DIP-52241E	MI:0676(tandem affinity purification)	pmid:15690043
Rv0073	Rv1747	DIP-47184E	MI:0676(tandem affinity purification)	pmid:15690043
Rv0073	Rv1747	DIP-48527E	MI:0676(tandem affinity purification)	pmid:15690043
Rv0073	Rv1747	DIP-50177E	MI:0676(tandem affinity purification)	pmid:15690043
Rv0073	Rv1821	DIP-50182E	MI:0676(tandem affinity purification)	pmid:15690043
Rv0073	Rv1859	DIP-18037E	MI:0676(tandem affinity purification)|MI:0019(coimmunoprecipitation)|MI:0030(cross-linking study)	pmid:15690043|pmid:10037713|pmid:12813052
Rv0073	Rv1859	DIP-47184E	MI:0676(tandem affinity purification)	pmid:15690043
Rv0073	Rv1859	DIP-47312E	MI:0676(tandem affinity purification)	pmid:15690043
Rv0073	Rv1859	DIP-48527E	MI:0676(tandem affinity purification)	pmid:15690043
Rv0073	Rv1859	DIP-50177E	MI:0676(tandem affinity purification)	pmid:15690043
Rv0073	Rv1859	DIP-52241E	MI:0676(tandem affinity purification)	pmid:15690043
Rv0073	Rv2038c	DIP-18037E	MI:0676(tandem affinity purification)|MI:0019(coimmunoprecipitation)|MI:0030(cross-linking study)	pmid:15690043|pmid:10037713|pmid:12813052
Rv0073	Rv2038c	DIP-47184E	MI:0676(tandem affinity purification)	pmid:15690043
Rv0073	Rv2038c	DIP-47312E	MI:0676(tandem affinity purification)	pmid:15690043
Rv0073	Rv2038c	DIP-48527E	MI:0676(tandem affinity purification)	pmid:15690043
Rv0073	Rv2038c	DIP-4969E	MI:0018(Two hybrid test)	pmid:11196647
Rv0073	Rv2038c	DIP-50177E	MI:0676(tandem affinity purification)	pmid:15690043
Rv0073	Rv2038c	DIP-52241E	MI:0676(tandem affinity purification)	pmid:15690043
Rv0073	Rv2039c	DIP-18035E	MI:0019(coimmunoprecipitation)|MI:0071(molecular sieving)|MI:0226(ion exchange chromatography)|MI:0071(molecular sieving)|MI:0030(cross-linking study)	pmid:2026607|pmid:8226895|pmid:2026607|pmid:2026607|pmid:10809785
Rv0073	Rv2040c	DIP-18036E	MI:0030(cross-linking study)|MI:0071(molecular sieving)|MI:0226(ion exchange chromatography)|MI:0071(molecular sieving)|MI:0030(cross-linking study)|MI:0019(coimmunoprecipitation)	pmid:10809785|pmid:8226895|pmid:2026607|pmid:2026607|pmid:2026607|pmid:2026607
Rv0073	Rv2150c	DIP-48575E	MI:0676(tandem affinity purification)	pmid:15690043
Rv0073	Rv2326c	DIP-50177E	MI:0676(tandem affinity purification)	pmid:15690043
Rv0073	Rv2397c	DIP-18037E	MI:0676(tandem affinity purification)|MI:0019(coimmunoprecipitation)|MI:0030(cross-linking study)	pmid:15690043|pmid:10037713|pmid:12813052
Rv0073	Rv2397c	DIP-47184E	MI:0676(tandem affinity purification)	pmid:15690043
Rv0073	Rv2397c	DIP-47312E	MI:0676(tandem affinity purification)	pmid:15690043
Rv0073	Rv2397c	DIP-48527E	MI:0676(tandem affinity purification)	pmid:15690043
Rv0073	Rv2397c	DIP-4969E	MI:0018(Two hybrid test)	pmid:11196647
Rv0073	Rv2397c	DIP-50177E	MI:0676(tandem affinity purification)	pmid:15690043
Rv0073	Rv2397c	DIP-52241E	MI:0676(tandem affinity purification)	pmid:15690043
Rv0073	Rv2427c	DIP-50577E	MI:0676(tandem affinity purification)	pmid:15690043
Rv0073	Rv2564	DIP-18037E	MI:0676(tandem affinity purification)|MI:0019(coimmunoprecipitation)|MI:0030(cross-linking study)	pmid:15690043|pmid:10037713|pmid:12813052
Rv0073	Rv2564	DIP-47184E	MI:0676(tandem affinity purification)	pmid:15690043
Rv0073	Rv2564	DIP-47312E	MI:0676(tandem affinity purification)	pmid:15690043
Rv0073	Rv2564	DIP-48527E	MI:0676(tandem affinity purification)	pmid:15690043
Rv0073	Rv2564	DIP-4969E	MI:0018(Two hybrid test)	pmid:11196647
Rv0073	Rv2564	DIP-50177E	MI:0676(tandem affinity purification)	pmid:15690043
Rv0073	Rv2564	DIP-52241E	MI:0676(tandem affinity purification)	pmid:15690043
Rv0073	Rv2832c	DIP-18037E	MI:0676(tandem affinity purification)|MI:0019(coimmunoprecipitation)|MI:0030(cross-linking study)	pmid:15690043|pmid:10037713|pmid:12813052
Rv0073	Rv2832c	DIP-47184E	MI:0676(tandem affinity purification)	pmid:15690043
Rv0073	Rv2832c	DIP-47312E	MI:0676(tandem affinity purification)	pmid:15690043
Rv0073	Rv2832c	DIP-48527E	MI:0676(tandem affinity purification)	pmid:15690043
Rv0073	Rv2832c	DIP-4969E	MI:0018(Two hybrid test)	pmid:11196647
Rv0073	Rv2832c	DIP-50177E	MI:0676(tandem affinity purification)	pmid:15690043
Rv0073	Rv2832c	DIP-52241E	MI:0676(tandem affinity purification)	pmid:15690043
Rv0073	Rv2834c	DIP-18035E	MI:0019(coimmunoprecipitation)|MI:0071(molecular sieving)|MI:0226(ion exchange chromatography)|MI:0071(molecular sieving)|MI:0030(cross-linking study)	pmid:2026607|pmid:8226895|pmid:2026607|pmid:2026607|pmid:10809785
Rv0073	Rv2839c	DIP-49354E	MI:0676(tandem affinity purification)	pmid:15690043
Rv0073	Rv2890c	DIP-48541E	MI:0676(tandem affinity purification)	pmid:15690043
Rv0073	Rv2936	DIP-18037E	MI:0676(tandem affinity purification)|MI:0019(coimmunoprecipitation)|MI:0030(cross-linking study)	pmid:15690043|pmid:10037713|pmid:12813052
Rv0073	Rv2936	DIP-47184E	MI:0676(tandem affinity purification)	pmid:15690043
Rv0073	Rv2936	DIP-47312E	MI:0676(tandem affinity purification)	pmid:15690043
Rv0073	Rv2984	DIP-47313E	MI:0676(tandem affinity purification)	pmid:15690043
Rv0073	Rv3080c	DIP-45203E	MI:0401(biochemical)|MI:0004(affinity chromatography technology)	pmid:15180985|pmid:15180985
Rv0073	Rv3102c	DIP-18037E	MI:0676(tandem affinity purification)|MI:0019(coimmunoprecipitation)|MI:0030(cross-linking study)	pmid:15690043|pmid:10037713|pmid:12813052
Rv0073	Rv3102c	DIP-47184E	MI:0676(tandem affinity purification)	pmid:15690043
Rv0073	Rv3102c	DIP-47312E	MI:0676(tandem affinity purification)	pmid:15690043
Rv0073	Rv3102c	DIP-48527E	MI:0676(tandem affinity purification)	pmid:15690043
Rv0073	Rv3102c	DIP-4969E	MI:0018(Two hybrid test)	pmid:11196647
Rv0073	Rv3102c	DIP-50177E	MI:0676(tandem affinity purification)	pmid:15690043
Rv0073	Rv3102c	DIP-52241E	MI:0676(tandem affinity purification)	pmid:15690043
Rv0073	Rv3198c	DIP-52020E	MI:0676(tandem affinity purification)	pmid:15690043
Rv0073	Rv3211	DIP-50183E	MI:0676(tandem affinity purification)	pmid:15690043
Rv0073	Rv3240c	DIP-50182E	MI:0676(tandem affinity purification)	pmid:15690043
Rv0073	Rv3417c	DIP-17646E	MI:0019(coimmunoprecipitation)	pmid:10647006
Rv0073	Rv3417c	DIP-48532E	MI:0676(tandem affinity purification)	pmid:15690043
Rv0073	Rv3432c	DIP-48611E	MI:0676(tandem affinity purification)	pmid:15690043
Rv0073	Rv3442c	DIP-48544E	MI:0676(tandem affinity purification)	pmid:15690043
Rv0073	Rv3458c	DIP-50180E	MI:0676(tandem affinity purification)	pmid:15690043
Rv0073	Rv3596c	DIP-47639E	MI:0676(tandem affinity purification)	pmid:15690043
Rv0073	Rv3646c	DIP-47314E	MI:0676(tandem affinity purification)	pmid:15690043
Rv0073	Rv3663c	DIP-18037E	MI:0676(tandem affinity purification)|MI:0019(coimmunoprecipitation)|MI:0030(cross-linking study)	pmid:15690043|pmid:10037713|pmid:12813052
Rv0073	Rv3663c	DIP-47184E	MI:0676(tandem affinity purification)	pmid:15690043
Rv0073	Rv3663c	DIP-47312E	MI:0676(tandem affinity purification)	pmid:15690043
Rv0073	Rv3663c	DIP-48527E	MI:0676(tandem affinity purification)	pmid:15690043
Rv0073	Rv3663c	DIP-50177E	MI:0676(tandem affinity purification)	pmid:15690043
Rv0073	Rv3663c	DIP-52241E	MI:0676(tandem affinity purification)	pmid:15690043
Rv0073	Rv3758c	DIP-18037E	MI:0676(tandem affinity purification)|MI:0019(coimmunoprecipitation)|MI:0030(cross-linking study)	pmid:15690043|pmid:10037713|pmid:12813052
Rv0073	Rv3758c	DIP-47184E	MI:0676(tandem affinity purification)	pmid:15690043
Rv0073	Rv3758c	DIP-47312E	MI:0676(tandem affinity purification)	pmid:15690043
Rv0073	Rv3758c	DIP-48527E	MI:0676(tandem affinity purification)	pmid:15690043
Rv0073	Rv3758c	DIP-52241E	MI:0676(tandem affinity purification)	pmid:15690043
Rv0075	Rv0075	DIP-18466E	MI:0071(molecular sieving)|MI:0114(x-ray crystallography)|MI:0071(molecular sieving)	pmid:12003949|pmid:10698925|pmid:10692154
Rv0075	Rv2294	DIP-18466E	MI:0071(molecular sieving)|MI:0114(x-ray crystallography)|MI:0071(molecular sieving)	pmid:12003949|pmid:10698925|pmid:10692154
Rv0075	Rv3080c	DIP-18561E	MI:0071(molecular sieving)|MI:0071(molecular sieving)|MI:0004(affinity chromatography technology)	pmid:12003949|pmid:10692154|pmid:10692154
Rv0082	Rv0073	DIP-47187E	MI:0676(tandem affinity purification)	pmid:15690043
Rv0082	Rv0655	DIP-47187E	MI:0676(tandem affinity purification)	pmid:15690043
Rv0082	Rv0820	DIP-47187E	MI:0676(tandem affinity purification)	pmid:15690043
Rv0082	Rv0933	DIP-47187E	MI:0676(tandem affinity purification)	pmid:15690043
Rv0082	Rv0986	DIP-47187E	MI:0676(tandem affinity purification)	pmid:15690043
Rv0082	Rv1238	DIP-47187E	MI:0676(tandem affinity purification)	pmid:15690043
Rv0082	Rv1281c	DIP-47187E	MI:0676(tandem affinity purification)	pmid:15690043
Rv0082	Rv1687c	DIP-47187E	MI:0676(tandem affinity purification)	pmid:15690043
Rv0082	Rv1747	DIP-47187E	MI:0676(tandem affinity purification)	pmid:15690043
Rv0082	Rv1859	DIP-47187E	MI:0676(tandem affinity purification)	pmid:15690043
Rv0082	Rv2038c	DIP-47187E	MI:0676(tandem affinity purification)	pmid:15690043
Rv0082	Rv2397c	DIP-47187E	MI:0676(tandem affinity purification)	pmid:15690043
Rv0082	Rv2564	DIP-47187E	MI:0676(tandem affinity purification)	pmid:15690043
Rv0082	Rv2832c	DIP-47187E	MI:0676(tandem affinity purification)	pmid:15690043
Rv0082	Rv2936	DIP-47187E	MI:0676(tandem affinity purification)	pmid:15690043
Rv0082	Rv3102c	DIP-47187E	MI:0676(tandem affinity purification)	pmid:15690043
Rv0082	Rv3663c	DIP-47187E	MI:0676(tandem affinity purification)	pmid:15690043
Rv0082	Rv3758c	DIP-47187E	MI:0676(tandem affinity purification)	pmid:15690043
Rv0083	Rv2153c	DIP-50034E	MI:0676(tandem affinity purification)	pmid:15690043
Rv0083	Rv2158c	DIP-50015E	MI:0676(tandem affinity purification)	pmid:15690043
Rv0087	Rv0087	DIP-49230E	MI:0676(tandem affinity purification)	pmid:15690043
Rv0087	Rv0087	DIP-49236E	MI:0676(tandem affinity purification)	pmid:15690043
Rv0087	Rv0440	DIP-49237E	MI:0676(tandem affinity purification)	pmid:15690043
Rv0087	Rv2299c	DIP-49183E	MI:0676(tandem affinity purification)	pmid:15690043
Rv0087	Rv2467	DIP-50330E	MI:0676(tandem affinity purification)	pmid:15690043
Rv0087	Rv3148	DIP-49230E	MI:0676(tandem affinity purification)	pmid:15690043
Rv0087	Rv3148	DIP-49236E	MI:0676(tandem affinity purification)	pmid:15690043
Rv0087	Rv3417c	DIP-49237E	MI:0676(tandem affinity purification)	pmid:15690043
Rv0092	Rv1638	DIP-5292E	MI:0018(Two hybrid test)	pmid:11196647
Rv0092	Rv2752c	DIP-5297E	MI:0018(Two hybrid test)	pmid:11196647
Rv0092	Rv2897c	DIP-5293E	MI:0018(Two hybrid test)	pmid:11196647
Rv0092	Rv2996c	DIP-5289E	MI:0018(Two hybrid test)	pmid:11196647
Rv0101	Rv1253	DIP-35919E	MI:0018(Two hybrid test)	pmid:14605208
Rv0101	Rv3211	DIP-35919E	MI:0018(Two hybrid test)	pmid:14605208
Rv0103c	Rv1638	DIP-5292E	MI:0018(Two hybrid test)	pmid:11196647
Rv0103c	Rv2752c	DIP-5297E	MI:0018(Two hybrid test)	pmid:11196647
Rv0103c	Rv2897c	DIP-5293E	MI:0018(Two hybrid test)	pmid:11196647
Rv0103c	Rv2996c	DIP-5289E	MI:0018(Two hybrid test)	pmid:11196647
Rv0107c	Rv0357c	DIP-31231E	MI:0018(Two hybrid test)	pmid:14605208
Rv0107c	Rv0853c	DIP-8582E	MI:0018(Two hybrid test)	pmid:11283351
Rv0107c	Rv1659	DIP-35764E	MI:0018(Two hybrid test)	pmid:14605208
Rv0107c	Rv2217	DIP-35355E	MI:0018(Two hybrid test)	pmid:14605208
Rv0107c	Rv2643	DIP-54819E	MI:0112(ubiquitin reconstruction)	pmid:16093310
Rv0107c	Rv2971	DIP-38235E	MI:0018(Two hybrid test)	pmid:14605208
Rv0118c	Rv0118c	DIP-49344E	MI:0676(tandem affinity purification)	pmid:15690043
Rv0118c	Rv0118c	DIP-52513E	MI:0676(tandem affinity purification)	pmid:15690043
Rv0118c	Rv0118c	DIP-56418E	MI:0655(lambda repressor two hybrid)	pmid:14973045
Rv0118c	Rv0118c	DIP-58812E	MI:0114(x-ray crystallography)|MI:0226(ion exchange chromatography)	pmid:17637344|pmid:17637344
Rv0118c	Rv0440	DIP-17600E	MI:0019(coimmunoprecipitation)	pmid:10647006
Rv0118c	Rv0462	DIP-49347E	MI:0676(tandem affinity purification)	pmid:15690043
Rv0118c	Rv0462	DIP-52523E	MI:0676(tandem affinity purification)	pmid:15690043
Rv0118c	Rv0641	DIP-52526E	MI:0676(tandem affinity purification)	pmid:15690043
Rv0118c	Rv0667	DIP-52546E	MI:0676(tandem affinity purification)	pmid:15690043
Rv0118c	Rv0668	DIP-52547E	MI:0676(tandem affinity purification)	pmid:15690043
Rv0118c	Rv0672	DIP-52517E	MI:0676(tandem affinity purification)	pmid:15690043
Rv0118c	Rv0683	DIP-52554E	MI:0676(tandem affinity purification)	pmid:15690043
Rv0118c	Rv0701	DIP-52528E	MI:0676(tandem affinity purification)	pmid:15690043
Rv0118c	Rv0702	DIP-52529E	MI:0676(tandem affinity purification)	pmid:15690043
Rv0118c	Rv0704	DIP-52527E	MI:0676(tandem affinity purification)	pmid:15690043
Rv0118c	Rv0706	DIP-52543E	MI:0676(tandem affinity purification)	pmid:15690043
Rv0118c	Rv0707	DIP-52550E	MI:0676(tandem affinity purification)	pmid:15690043
Rv0118c	Rv0708	DIP-52537E	MI:0676(tandem affinity purification)	pmid:15690043
Rv0118c	Rv0714	DIP-52535E	MI:0676(tandem affinity purification)	pmid:15690043
Rv0118c	Rv0716	DIP-52530E	MI:0676(tandem affinity purification)	pmid:15690043
Rv0118c	Rv0719	DIP-52531E	MI:0676(tandem affinity purification)	pmid:15690043
Rv0118c	Rv0721	DIP-52552E	MI:0676(tandem affinity purification)	pmid:15690043
Rv0118c	Rv0794c	DIP-49347E	MI:0676(tandem affinity purification)	pmid:15690043
Rv0118c	Rv0794c	DIP-52523E	MI:0676(tandem affinity purification)	pmid:15690043
Rv0118c	Rv1253	DIP-52519E	MI:0676(tandem affinity purification)	pmid:15690043
Rv0118c	Rv1253	DIP-52525E	MI:0676(tandem affinity purification)	pmid:15690043
Rv0118c	Rv1253	DIP-52562E	MI:0676(tandem affinity purification)	pmid:15690043
Rv0118c	Rv1415	DIP-50926E	MI:0676(tandem affinity purification)	pmid:15690043
Rv0118c	Rv1630	DIP-52548E	MI:0676(tandem affinity purification)	pmid:15690043
Rv0118c	Rv1643	DIP-52541E	MI:0676(tandem affinity purification)	pmid:15690043
Rv0118c	Rv1711	DIP-52565E	MI:0676(tandem affinity purification)	pmid:15690043
Rv0118c	Rv1820	DIP-49344E	MI:0676(tandem affinity purification)	pmid:15690043
Rv0118c	Rv1820	DIP-52513E	MI:0676(tandem affinity purification)	pmid:15690043
Rv0118c	Rv1820	DIP-56418E	MI:0655(lambda repressor two hybrid)	pmid:14973045
Rv0118c	Rv1820	DIP-58812E	MI:0114(x-ray crystallography)|MI:0226(ion exchange chromatography)	pmid:17637344|pmid:17637344
Rv0118c	Rv1821	DIP-52560E	MI:0676(tandem affinity purification)	pmid:15690043
Rv0118c	Rv1940	DIP-50926E	MI:0676(tandem affinity purification)	pmid:15690043
Rv0118c	Rv2215	DIP-52516E	MI:0676(tandem affinity purification)	pmid:15690043
Rv0118c	Rv2241	DIP-49345E	MI:0676(tandem affinity purification)	pmid:15690043
Rv0118c	Rv2241	DIP-52515E	MI:0676(tandem affinity purification)	pmid:15690043
Rv0118c	Rv2495c	DIP-52516E	MI:0676(tandem affinity purification)	pmid:15690043
Rv0118c	Rv2583c	DIP-52561E	MI:0676(tandem affinity purification)	pmid:15690043
Rv0118c	Rv2713	DIP-49347E	MI:0676(tandem affinity purification)	pmid:15690043
Rv0118c	Rv2713	DIP-52523E	MI:0676(tandem affinity purification)	pmid:15690043
Rv0118c	Rv2839c	DIP-49357E	MI:0676(tandem affinity purification)	pmid:15690043
Rv0118c	Rv2855	DIP-49347E	MI:0676(tandem affinity purification)	pmid:15690043
Rv0118c	Rv2855	DIP-52523E	MI:0676(tandem affinity purification)	pmid:15690043
Rv0118c	Rv2890c	DIP-49350E	MI:0676(tandem affinity purification)	pmid:15690043
Rv0118c	Rv2890c	DIP-52549E	MI:0676(tandem affinity purification)	pmid:15690043
Rv0118c	Rv2904c	DIP-52540E	MI:0676(tandem affinity purification)	pmid:15690043
Rv0118c	Rv3003c	DIP-49344E	MI:0676(tandem affinity purification)	pmid:15690043
Rv0118c	Rv3003c	DIP-52513E	MI:0676(tandem affinity purification)	pmid:15690043
Rv0118c	Rv3003c	DIP-56418E	MI:0655(lambda repressor two hybrid)	pmid:14973045
Rv0118c	Rv3003c	DIP-58812E	MI:0114(x-ray crystallography)|MI:0226(ion exchange chromatography)	pmid:17637344|pmid:17637344
Rv0118c	Rv3211	DIP-52519E	MI:0676(tandem affinity purification)	pmid:15690043
Rv0118c	Rv3211	DIP-52525E	MI:0676(tandem affinity purification)	pmid:15690043
Rv0118c	Rv3211	DIP-52562E	MI:0676(tandem affinity purification)	pmid:15690043
Rv0118c	Rv3240c	DIP-52560E	MI:0676(tandem affinity purification)	pmid:15690043
Rv0118c	Rv3303c	DIP-49347E	MI:0676(tandem affinity purification)	pmid:15690043
Rv0118c	Rv3303c	DIP-52523E	MI:0676(tandem affinity purification)	pmid:15690043
Rv0118c	Rv3417c	DIP-17600E	MI:0019(coimmunoprecipitation)	pmid:10647006
Rv0118c	Rv3443c	DIP-49349E	MI:0676(tandem affinity purification)	pmid:15690043
Rv0118c	Rv3443c	DIP-52534E	MI:0676(tandem affinity purification)	pmid:15690043
Rv0118c	Rv3456c	DIP-52538E	MI:0676(tandem affinity purification)	pmid:15690043
Rv0118c	Rv3458c	DIP-52551E	MI:0676(tandem affinity purification)	pmid:15690043
Rv0118c	Rv3460c	DIP-52555E	MI:0676(tandem affinity purification)	pmid:15690043
Rv0118c	Rv3470c	DIP-49344E	MI:0676(tandem affinity purification)	pmid:15690043
Rv0118c	Rv3470c	DIP-52513E	MI:0676(tandem affinity purification)	pmid:15690043
Rv0118c	Rv3470c	DIP-56418E	MI:0655(lambda repressor two hybrid)	pmid:14973045
Rv0118c	Rv3797	DIP-52517E	MI:0676(tandem affinity purification)	pmid:15690043
Rv0120c	Rv0120c	DIP-48593E	MI:0676(tandem affinity purification)	pmid:15690043
Rv0120c	Rv0334	DIP-48601E	MI:0676(tandem affinity purification)	pmid:15690043
Rv0120c	Rv0684	DIP-48593E	MI:0676(tandem affinity purification)	pmid:15690043
Rv0120c	Rv0685	DIP-48602E	MI:0676(tandem affinity purification)	pmid:15690043
Rv0120c	Rv0685	DIP-48603E	MI:0676(tandem affinity purification)	pmid:15690043
Rv0120c	Rv0702	DIP-51115E	MI:0676(tandem affinity purification)	pmid:15690043
Rv0120c	Rv1640c	DIP-49718E	MI:0676(tandem affinity purification)	pmid:15690043
Rv0120c	Rv2150c	DIP-48573E	MI:0676(tandem affinity purification)	pmid:15690043
Rv0120c	Rv2457c	DIP-49123E	MI:0676(tandem affinity purification)	pmid:15690043
Rv0120c	Rv2521	DIP-4486E	MI:0018(Two hybrid test)	pmid:11196647
Rv0120c	Rv2538c	DIP-48595E	MI:0676(tandem affinity purification)	pmid:15690043
Rv0120c	Rv2584c	DIP-48594E	MI:0676(tandem affinity purification)	pmid:15690043
Rv0120c	Rv2879c	DIP-52761E	MI:0676(tandem affinity purification)	pmid:15690043
Rv0120c	Rv2883c	DIP-50710E	MI:0676(tandem affinity purification)	pmid:15690043
Rv0120c	Rv3589	DIP-50062E	MI:0676(tandem affinity purification)	pmid:15690043
Rv0120c	Rv3598c	DIP-49718E	MI:0676(tandem affinity purification)	pmid:15690043
Rv0125	Rv0125	DIP-18107E	MI:0030(cross-linking study)|MI:0028(cosedimentation in solution)|MI:0069(mass spectrometry studies of complexes)|MI:0114(x-ray crystallography)|MI:0071(molecular sieving)	pmid:8830688|pmid:10417648|pmid:10417648|pmid:11919638|pmid:10417648
Rv0125	Rv0983	DIP-18107E	MI:0030(cross-linking study)|MI:0028(cosedimentation in solution)|MI:0069(mass spectrometry studies of complexes)|MI:0114(x-ray crystallography)|MI:0071(molecular sieving)	pmid:8830688|pmid:10417648|pmid:10417648|pmid:11919638|pmid:10417648
Rv0125	Rv1223	DIP-18107E	MI:0030(cross-linking study)|MI:0028(cosedimentation in solution)|MI:0069(mass spectrometry studies of complexes)|MI:0114(x-ray crystallography)|MI:0071(molecular sieving)	pmid:8830688|pmid:10417648|pmid:10417648|pmid:11919638|pmid:10417648
Rv0125	Rv2460c	DIP-47708E	MI:0676(tandem affinity purification)	pmid:15690043
Rv0125	Rv2461c	DIP-47708E	MI:0676(tandem affinity purification)	pmid:15690043
Rv0125	Rv2883c	DIP-50715E	MI:0676(tandem affinity purification)	pmid:15690043
Rv0126	Rv0014c	DIP-33975E	MI:0018(Two hybrid test)	pmid:14605208
Rv0126	Rv0015c	DIP-33975E	MI:0018(Two hybrid test)	pmid:14605208
Rv0126	Rv0126	DIP-15511E	MI:0676(tandem affinity purification)	pmid:11805826
Rv0126	Rv0126	DIP-15511E	MI:0676(tandem affinity purification)	pmid:11805826
Rv0126	Rv1394c	DIP-19553E	MI:0018(Two hybrid test)	pmid:14605208
Rv0126	Rv2471	DIP-15511E	MI:0676(tandem affinity purification)	pmid:11805826
Rv0126	Rv2471	DIP-15511E	MI:0676(tandem affinity purification)	pmid:11805826
Rv0126	Rv3419c	DIP-7961E	MI:0018(Two hybrid test)	pmid:11283351
Rv0131c	Rv0014c	DIP-24400E	MI:0018(Two hybrid test)	pmid:14605208
Rv0131c	Rv0015c	DIP-24400E	MI:0018(Two hybrid test)	pmid:14605208
Rv0131c	Rv2088	DIP-24400E	MI:0018(Two hybrid test)	pmid:14605208
Rv0131c	Rv2176	DIP-24400E	MI:0018(Two hybrid test)	pmid:14605208
Rv0137c	Rv0137c	DIP-4575E	MI:0018(Two hybrid test)	pmid:11196647
Rv0137c	Rv0667	DIP-4580E	MI:0018(Two hybrid test)	pmid:11196647
Rv0137c	Rv0668	DIP-4580E	MI:0018(Two hybrid test)	pmid:11196647
Rv0137c	Rv1281c	DIP-4576E	MI:0018(Two hybrid test)	pmid:11196647
Rv0137c	Rv1384	DIP-4577E	MI:0018(Two hybrid test)	pmid:11196647
Rv0137c	Rv2457c	DIP-4581E	MI:0018(Two hybrid test)	pmid:11196647
Rv0137c	Rv2674	DIP-4575E	MI:0018(Two hybrid test)	pmid:11196647
Rv0137c	Rv3663c	DIP-4576E	MI:0018(Two hybrid test)	pmid:11196647
Rv0147	Rv0147	DIP-3925E	MI:0114(x-ray crystallography)	pmid:9792097
Rv0147	Rv0147	DIP-56378E	MI:0655(lambda repressor two hybrid)	pmid:14973045
Rv0147	Rv0147	DIP-56396E	MI:0655(lambda repressor two hybrid)	pmid:14973045
Rv0147	Rv0223c	DIP-3925E	MI:0114(x-ray crystallography)	pmid:9792097
Rv0147	Rv0223c	DIP-56378E	MI:0655(lambda repressor two hybrid)	pmid:14973045
Rv0147	Rv0223c	DIP-56396E	MI:0655(lambda repressor two hybrid)	pmid:14973045
Rv0147	Rv0234c	DIP-3925E	MI:0114(x-ray crystallography)	pmid:9792097
Rv0147	Rv0234c	DIP-56378E	MI:0655(lambda repressor two hybrid)	pmid:14973045
Rv0147	Rv0234c	DIP-56396E	MI:0655(lambda repressor two hybrid)	pmid:14973045
Rv0147	Rv0458	DIP-3925E	MI:0114(x-ray crystallography)	pmid:9792097
Rv0147	Rv0458	DIP-56378E	MI:0655(lambda repressor two hybrid)	pmid:14973045
Rv0147	Rv0458	DIP-56396E	MI:0655(lambda repressor two hybrid)	pmid:14973045
Rv0147	Rv0753c	DIP-3925E	MI:0114(x-ray crystallography)	pmid:9792097
Rv0147	Rv0753c	DIP-56378E	MI:0655(lambda repressor two hybrid)	pmid:14973045
Rv0147	Rv0753c	DIP-56396E	MI:0655(lambda repressor two hybrid)	pmid:14973045
Rv0147	Rv0768	DIP-3925E	MI:0114(x-ray crystallography)	pmid:9792097
Rv0147	Rv0768	DIP-56378E	MI:0655(lambda repressor two hybrid)	pmid:14973045
Rv0147	Rv0768	DIP-56396E	MI:0655(lambda repressor two hybrid)	pmid:14973045
Rv0147	Rv1187	DIP-3925E	MI:0114(x-ray crystallography)	pmid:9792097
Rv0147	Rv1187	DIP-56378E	MI:0655(lambda repressor two hybrid)	pmid:14973045
Rv0147	Rv1187	DIP-56396E	MI:0655(lambda repressor two hybrid)	pmid:14973045
Rv0147	Rv1416	DIP-50956E	MI:0676(tandem affinity purification)	pmid:15690043
Rv0147	Rv1473	DIP-51959E	MI:0676(tandem affinity purification)	pmid:15690043
Rv0147	Rv1617	DIP-21778E	MI:0018(Two hybrid test)	pmid:14605208
Rv0147	Rv1668c	DIP-51959E	MI:0676(tandem affinity purification)	pmid:15690043
Rv0147	Rv1731	DIP-3925E	MI:0114(x-ray crystallography)	pmid:9792097
Rv0147	Rv1731	DIP-56378E	MI:0655(lambda repressor two hybrid)	pmid:14973045
Rv0147	Rv1731	DIP-56396E	MI:0655(lambda repressor two hybrid)	pmid:14973045
Rv0147	Rv2462c	DIP-51767E	MI:0676(tandem affinity purification)	pmid:15690043
Rv0147	Rv2477c	DIP-51959E	MI:0676(tandem affinity purification)	pmid:15690043
Rv0147	Rv2858c	DIP-3925E	MI:0114(x-ray crystallography)	pmid:9792097
Rv0147	Rv2858c	DIP-56378E	MI:0655(lambda repressor two hybrid)	pmid:14973045
Rv0147	Rv2858c	DIP-56396E	MI:0655(lambda repressor two hybrid)	pmid:14973045
Rv0147	Rv3293	DIP-3925E	MI:0114(x-ray crystallography)	pmid:9792097
Rv0147	Rv3293	DIP-56378E	MI:0655(lambda repressor two hybrid)	pmid:14973045
Rv0147	Rv3293	DIP-56396E	MI:0655(lambda repressor two hybrid)	pmid:14973045
Rv0148	Rv0148	DIP-48349E	MI:0676(tandem affinity purification)	pmid:15690043
Rv0148	Rv0242c	DIP-48349E	MI:0676(tandem affinity purification)	pmid:15690043
Rv0148	Rv0484c	DIP-48349E	MI:0676(tandem affinity purification)	pmid:15690043
Rv0148	Rv0687	DIP-48349E	MI:0676(tandem affinity purification)	pmid:15690043
Rv0148	Rv0765c	DIP-48349E	MI:0676(tandem affinity purification)	pmid:15690043
Rv0148	Rv0769	DIP-48349E	MI:0676(tandem affinity purification)	pmid:15690043
Rv0148	Rv0851c	DIP-48349E	MI:0676(tandem affinity purification)	pmid:15690043
Rv0148	Rv0927c	DIP-48349E	MI:0676(tandem affinity purification)	pmid:15690043
Rv0148	Rv1050	DIP-48349E	MI:0676(tandem affinity purification)	pmid:15690043
Rv0148	Rv1350	DIP-48349E	MI:0676(tandem affinity purification)	pmid:15690043
Rv0148	Rv1483	DIP-48349E	MI:0676(tandem affinity purification)	pmid:15690043
Rv0148	Rv1714	DIP-48349E	MI:0676(tandem affinity purification)	pmid:15690043
Rv0148	Rv1865c	DIP-48349E	MI:0676(tandem affinity purification)	pmid:15690043
Rv0148	Rv1928c	DIP-48349E	MI:0676(tandem affinity purification)	pmid:15690043
Rv0148	Rv1941	DIP-48349E	MI:0676(tandem affinity purification)	pmid:15690043
Rv0148	Rv2002	DIP-48349E	MI:0676(tandem affinity purification)	pmid:15690043
Rv0148	Rv2750	DIP-48349E	MI:0676(tandem affinity purification)	pmid:15690043
Rv0148	Rv2766c	DIP-48349E	MI:0676(tandem affinity purification)	pmid:15690043
Rv0148	Rv2857c	DIP-48349E	MI:0676(tandem affinity purification)	pmid:15690043
Rv0148	Rv3057c	DIP-48349E	MI:0676(tandem affinity purification)	pmid:15690043
Rv0148	Rv3502c	DIP-48349E	MI:0676(tandem affinity purification)	pmid:15690043
Rv0148	Rv3530c	DIP-48349E	MI:0676(tandem affinity purification)	pmid:15690043
Rv0148	Rv3548c	DIP-48349E	MI:0676(tandem affinity purification)	pmid:15690043
Rv0148	Rv3549c	DIP-48349E	MI:0676(tandem affinity purification)	pmid:15690043
Rv0148	Rv3559c	DIP-48349E	MI:0676(tandem affinity purification)	pmid:15690043
Rv0154c	Rv0014c	DIP-24400E	MI:0018(Two hybrid test)	pmid:14605208
Rv0154c	Rv0015c	DIP-24400E	MI:0018(Two hybrid test)	pmid:14605208
Rv0154c	Rv2088	DIP-24400E	MI:0018(Two hybrid test)	pmid:14605208
Rv0154c	Rv2176	DIP-24400E	MI:0018(Two hybrid test)	pmid:14605208
Rv0155	Rv0155	DIP-18595E	MI:0030(cross-linking study)|MI:0030(cross-linking study)|MI:0030(cross-linking study)	pmid:10891354|pmid:9398257|pmid:15511529
Rv0155	Rv0157	DIP-208E	MI:0030(cross-linking study)|MI:0030(cross-linking study)	pmid:15511529|pmid:2198073
Rv0155	Rv1420	DIP-51982E	MI:0676(tandem affinity purification)	pmid:15690043
Rv0157	Rv0155	DIP-208E	MI:0030(cross-linking study)|MI:0030(cross-linking study)	pmid:15511529|pmid:2198073
Rv0157	Rv0157	DIP-18596E	MI:0030(cross-linking study)|MI:0030(cross-linking study)|MI:0030(cross-linking study)	pmid:10891354|pmid:11162540|pmid:15511529
Rv0161	Rv0800	DIP-12542E	MI:0019(coimmunoprecipitation)	pmid:11805837
Rv0162c	Rv0162c	DIP-3918E	MI:0676(tandem affinity purification)|MI:0401(biochemical)	pmid:15690043|pmid:1731906
Rv0162c	Rv0655	DIP-50649E	MI:0676(tandem affinity purification)	pmid:15690043
Rv0162c	Rv0728c	DIP-8836E	MI:0018(Two hybrid test)	pmid:11283351
Rv0162c	Rv0761c	DIP-3918E	MI:0676(tandem affinity purification)|MI:0401(biochemical)	pmid:15690043|pmid:1731906
Rv0162c	Rv0820	DIP-50649E	MI:0676(tandem affinity purification)	pmid:15690043
Rv0162c	Rv0933	DIP-50649E	MI:0676(tandem affinity purification)	pmid:15690043
Rv0162c	Rv2259	DIP-3918E	MI:0676(tandem affinity purification)|MI:0401(biochemical)	pmid:15690043|pmid:1731906
Rv0162c	Rv2397c	DIP-50649E	MI:0676(tandem affinity purification)	pmid:15690043
Rv0162c	Rv2996c	DIP-8836E	MI:0018(Two hybrid test)	pmid:11283351
Rv0162c	Rv3086	DIP-3918E	MI:0676(tandem affinity purification)|MI:0401(biochemical)	pmid:15690043|pmid:1731906
Rv0166	Rv0166	DIP-18609E	MI:0071(molecular sieving)	pmid:8955296
Rv0166	Rv0166	DIP-32118E	MI:0018(Two hybrid test)	pmid:14605208
Rv0166	Rv0166	DIP-32118E	MI:0018(Two hybrid test)	pmid:14605208
Rv0166	Rv0214	DIP-32118E	MI:0018(Two hybrid test)	pmid:14605208
Rv0166	Rv0214	DIP-32118E	MI:0018(Two hybrid test)	pmid:14605208
Rv0166	Rv0270	DIP-18609E	MI:0071(molecular sieving)	pmid:8955296
Rv0166	Rv0270	DIP-32118E	MI:0018(Two hybrid test)	pmid:14605208
Rv0166	Rv0270	DIP-32118E	MI:0018(Two hybrid test)	pmid:14605208
Rv0166	Rv0542c	DIP-18609E	MI:0071(molecular sieving)	pmid:8955296
Rv0166	Rv0551c	DIP-32118E	MI:0018(Two hybrid test)	pmid:14605208
Rv0166	Rv0551c	DIP-32118E	MI:0018(Two hybrid test)	pmid:14605208
Rv0166	Rv1058	DIP-32118E	MI:0018(Two hybrid test)	pmid:14605208
Rv0166	Rv1058	DIP-32118E	MI:0018(Two hybrid test)	pmid:14605208
Rv0166	Rv1193	DIP-32118E	MI:0018(Two hybrid test)	pmid:14605208
Rv0166	Rv1427c	DIP-32118E	MI:0018(Two hybrid test)	pmid:14605208
Rv0166	Rv1475c	DIP-32117E	MI:0018(Two hybrid test)	pmid:14605208
Rv0166	Rv2505c	DIP-32118E	MI:0018(Two hybrid test)	pmid:14605208
Rv0166	Rv2505c	DIP-32118E	MI:0018(Two hybrid test)	pmid:14605208
Rv0166	Rv2948c	DIP-32118E	MI:0018(Two hybrid test)	pmid:14605208
Rv0166	Rv3089	DIP-32118E	MI:0018(Two hybrid test)	pmid:14605208
Rv0166	Rv3089	DIP-32118E	MI:0018(Two hybrid test)	pmid:14605208
Rv0166	Rv3561	DIP-32118E	MI:0018(Two hybrid test)	pmid:14605208
Rv0166	Rv3561	DIP-32118E	MI:0018(Two hybrid test)	pmid:14605208
Rv0189c	Rv0073	DIP-47188E	MI:0676(tandem affinity purification)	pmid:15690043
Rv0189c	Rv0189c	DIP-53403E	MI:0676(tandem affinity purification)	pmid:15690043
Rv0189c	Rv0655	DIP-47188E	MI:0676(tandem affinity purification)	pmid:15690043
Rv0189c	Rv0820	DIP-47188E	MI:0676(tandem affinity purification)	pmid:15690043
Rv0189c	Rv0933	DIP-47188E	MI:0676(tandem affinity purification)	pmid:15690043
Rv0189c	Rv0986	DIP-47188E	MI:0676(tandem affinity purification)	pmid:15690043
Rv0189c	Rv1238	DIP-47188E	MI:0676(tandem affinity purification)	pmid:15690043
Rv0189c	Rv1281c	DIP-47188E	MI:0676(tandem affinity purification)	pmid:15690043
Rv0189c	Rv1687c	DIP-47188E	MI:0676(tandem affinity purification)	pmid:15690043
Rv0189c	Rv1747	DIP-47188E	MI:0676(tandem affinity purification)	pmid:15690043
Rv0189c	Rv1859	DIP-47188E	MI:0676(tandem affinity purification)	pmid:15690043
Rv0189c	Rv2038c	DIP-47188E	MI:0676(tandem affinity purification)	pmid:15690043
Rv0189c	Rv2397c	DIP-47188E	MI:0676(tandem affinity purification)	pmid:15690043
Rv0189c	Rv2564	DIP-47188E	MI:0676(tandem affinity purification)	pmid:15690043
Rv0189c	Rv2832c	DIP-47188E	MI:0676(tandem affinity purification)	pmid:15690043
Rv0189c	Rv2936	DIP-47188E	MI:0676(tandem affinity purification)	pmid:15690043
Rv0189c	Rv3102c	DIP-47188E	MI:0676(tandem affinity purification)	pmid:15690043
Rv0189c	Rv3663c	DIP-47188E	MI:0676(tandem affinity purification)	pmid:15690043
Rv0189c	Rv3758c	DIP-47188E	MI:0676(tandem affinity purification)	pmid:15690043
Rv0194	Rv0194	DIP-18585E	MI:0114(x-ray crystallography)	pmid:11546864
Rv0194	Rv0384c	DIP-47639E	MI:0676(tandem affinity purification)	pmid:15690043
Rv0194	Rv0764c	DIP-55417E	MI:0112(ubiquitin reconstruction)	pmid:16093310
Rv0194	Rv1272c	DIP-18585E	MI:0114(x-ray crystallography)	pmid:11546864
Rv0194	Rv1272c	DIP-59099E	MI:0077(nuclear magnetic resonance)	pmid:17660831
Rv0194	Rv1273c	DIP-18585E	MI:0114(x-ray crystallography)	pmid:11546864
Rv0194	Rv1273c	DIP-59099E	MI:0077(nuclear magnetic resonance)	pmid:17660831
Rv0194	Rv1348	DIP-18585E	MI:0114(x-ray crystallography)	pmid:11546864
Rv0194	Rv1349	DIP-18585E	MI:0114(x-ray crystallography)	pmid:11546864
Rv0194	Rv1349	DIP-59099E	MI:0077(nuclear magnetic resonance)	pmid:17660831
Rv0194	Rv1621c	DIP-18585E	MI:0114(x-ray crystallography)	pmid:11546864
Rv0194	Rv1819c	DIP-55798E	MI:0112(ubiquitin reconstruction)	pmid:16093310
Rv0194	Rv2427c	DIP-50577E	MI:0676(tandem affinity purification)	pmid:15690043
Rv0194	Rv3596c	DIP-47639E	MI:0676(tandem affinity purification)	pmid:15690043
Rv0197	Rv1299	DIP-50540E	MI:0676(tandem affinity purification)	pmid:15690043
Rv0197	Rv3105c	DIP-50540E	MI:0676(tandem affinity purification)	pmid:15690043
Rv0208c	Rv0208c	DIP-53016E	MI:0676(tandem affinity purification)	pmid:15690043
Rv0208c	Rv0350	DIP-53021E	MI:0676(tandem affinity purification)	pmid:15690043
Rv0208c	Rv0462	DIP-53024E	MI:0676(tandem affinity purification)	pmid:15690043
Rv0208c	Rv0683	DIP-53044E	MI:0676(tandem affinity purification)	pmid:15690043
Rv0208c	Rv0701	DIP-53028E	MI:0676(tandem affinity purification)	pmid:15690043
Rv0208c	Rv0702	DIP-53029E	MI:0676(tandem affinity purification)	pmid:15690043
Rv0208c	Rv0704	DIP-53027E	MI:0676(tandem affinity purification)	pmid:15690043
Rv0208c	Rv0706	DIP-53036E	MI:0676(tandem affinity purification)	pmid:15690043
Rv0208c	Rv0707	DIP-53040E	MI:0676(tandem affinity purification)	pmid:15690043
Rv0208c	Rv0716	DIP-53030E	MI:0676(tandem affinity purification)	pmid:15690043
Rv0208c	Rv0719	DIP-53031E	MI:0676(tandem affinity purification)	pmid:15690043
Rv0208c	Rv0721	DIP-53042E	MI:0676(tandem affinity purification)	pmid:15690043
Rv0208c	Rv0794c	DIP-53024E	MI:0676(tandem affinity purification)	pmid:15690043
Rv0208c	Rv1095	DIP-53050E	MI:0676(tandem affinity purification)	pmid:15690043
Rv0208c	Rv1253	DIP-53020E	MI:0676(tandem affinity purification)	pmid:15690043
Rv0208c	Rv1253	DIP-53049E	MI:0676(tandem affinity purification)	pmid:15690043
Rv0208c	Rv1630	DIP-53038E	MI:0676(tandem affinity purification)	pmid:15690043
Rv0208c	Rv2241	DIP-53017E	MI:0676(tandem affinity purification)	pmid:15690043
Rv0208c	Rv2368c	DIP-53050E	MI:0676(tandem affinity purification)	pmid:15690043
Rv0208c	Rv2713	DIP-53024E	MI:0676(tandem affinity purification)	pmid:15690043
Rv0208c	Rv2855	DIP-53024E	MI:0676(tandem affinity purification)	pmid:15690043
Rv0208c	Rv2890c	DIP-53039E	MI:0676(tandem affinity purification)	pmid:15690043
Rv0208c	Rv2904c	DIP-53035E	MI:0676(tandem affinity purification)	pmid:15690043
Rv0208c	Rv3211	DIP-53020E	MI:0676(tandem affinity purification)	pmid:15690043
Rv0208c	Rv3211	DIP-53049E	MI:0676(tandem affinity purification)	pmid:15690043
Rv0208c	Rv3303c	DIP-53024E	MI:0676(tandem affinity purification)	pmid:15690043
Rv0208c	Rv3443c	DIP-53034E	MI:0676(tandem affinity purification)	pmid:15690043
Rv0208c	Rv3458c	DIP-53041E	MI:0676(tandem affinity purification)	pmid:15690043
Rv0208c	Rv3460c	DIP-53045E	MI:0676(tandem affinity purification)	pmid:15690043
Rv0214	Rv0166	DIP-32118E	MI:0018(Two hybrid test)	pmid:14605208
Rv0214	Rv0166	DIP-32118E	MI:0018(Two hybrid test)	pmid:14605208
Rv0214	Rv0214	DIP-32118E	MI:0018(Two hybrid test)	pmid:14605208
Rv0214	Rv0214	DIP-32118E	MI:0018(Two hybrid test)	pmid:14605208
Rv0214	Rv0270	DIP-32118E	MI:0018(Two hybrid test)	pmid:14605208
Rv0214	Rv0270	DIP-32118E	MI:0018(Two hybrid test)	pmid:14605208
Rv0214	Rv0551c	DIP-32118E	MI:0018(Two hybrid test)	pmid:14605208
Rv0214	Rv0551c	DIP-32118E	MI:0018(Two hybrid test)	pmid:14605208
Rv0214	Rv1058	DIP-32118E	MI:0018(Two hybrid test)	pmid:14605208
Rv0214	Rv1058	DIP-32118E	MI:0018(Two hybrid test)	pmid:14605208
Rv0214	Rv1193	DIP-32118E	MI:0018(Two hybrid test)	pmid:14605208
Rv0214	Rv1427c	DIP-32118E	MI:0018(Two hybrid test)	pmid:14605208
Rv0214	Rv1475c	DIP-32117E	MI:0018(Two hybrid test)	pmid:14605208
Rv0214	Rv2505c	DIP-32118E	MI:0018(Two hybrid test)	pmid:14605208
Rv0214	Rv2505c	DIP-32118E	MI:0018(Two hybrid test)	pmid:14605208
Rv0214	Rv2948c	DIP-32118E	MI:0018(Two hybrid test)	pmid:14605208
Rv0214	Rv3089	DIP-32118E	MI:0018(Two hybrid test)	pmid:14605208
Rv0214	Rv3089	DIP-32118E	MI:0018(Two hybrid test)	pmid:14605208
Rv0214	Rv3561	DIP-32118E	MI:0018(Two hybrid test)	pmid:14605208
Rv0214	Rv3561	DIP-32118E	MI:0018(Two hybrid test)	pmid:14605208
Rv0215c	Rv0014c	DIP-24400E	MI:0018(Two hybrid test)	pmid:14605208
Rv0215c	Rv0015c	DIP-24400E	MI:0018(Two hybrid test)	pmid:14605208
Rv0215c	Rv0215c	DIP-56379E	MI:0655(lambda repressor two hybrid)	pmid:14973045
Rv0215c	Rv0752c	DIP-56379E	MI:0655(lambda repressor two hybrid)	pmid:14973045
Rv0215c	Rv0873	DIP-56379E	MI:0655(lambda repressor two hybrid)	pmid:14973045
Rv0215c	Rv0972c	DIP-56379E	MI:0655(lambda repressor two hybrid)	pmid:14973045
Rv0215c	Rv0975c	DIP-56379E	MI:0655(lambda repressor two hybrid)	pmid:14973045
Rv0215c	Rv1819c	DIP-25201E	MI:0018(Two hybrid test)	pmid:14605208
Rv0215c	Rv2088	DIP-24400E	MI:0018(Two hybrid test)	pmid:14605208
Rv0215c	Rv2176	DIP-24400E	MI:0018(Two hybrid test)	pmid:14605208
Rv0215c	Rv2500c	DIP-56379E	MI:0655(lambda repressor two hybrid)	pmid:14973045
Rv0215c	Rv2724c	DIP-56379E	MI:0655(lambda repressor two hybrid)	pmid:14973045
Rv0215c	Rv2789c	DIP-56379E	MI:0655(lambda repressor two hybrid)	pmid:14973045
Rv0215c	Rv3139	DIP-56379E	MI:0655(lambda repressor two hybrid)	pmid:14973045
Rv0215c	Rv3140	DIP-56379E	MI:0655(lambda repressor two hybrid)	pmid:14973045
Rv0215c	Rv3274c	DIP-56379E	MI:0655(lambda repressor two hybrid)	pmid:14973045
Rv0222	Rv0222	DIP-38180E	MI:0018(Two hybrid test)	pmid:14605208
Rv0222	Rv0222	DIP-38180E	MI:0018(Two hybrid test)	pmid:14605208
Rv0222	Rv0675	DIP-38180E	MI:0018(Two hybrid test)	pmid:14605208
Rv0222	Rv0675	DIP-38180E	MI:0018(Two hybrid test)	pmid:14605208
Rv0222	Rv1070c	DIP-38180E	MI:0018(Two hybrid test)	pmid:14605208
Rv0222	Rv1070c	DIP-38180E	MI:0018(Two hybrid test)	pmid:14605208
Rv0222	Rv2831	DIP-38180E	MI:0018(Two hybrid test)	pmid:14605208
Rv0222	Rv2831	DIP-38180E	MI:0018(Two hybrid test)	pmid:14605208
Rv0222	Rv3516	DIP-38180E	MI:0018(Two hybrid test)	pmid:14605208
Rv0222	Rv3516	DIP-38180E	MI:0018(Two hybrid test)	pmid:14605208
Rv0223c	Rv0147	DIP-3925E	MI:0114(x-ray crystallography)	pmid:9792097
Rv0223c	Rv0147	DIP-56378E	MI:0655(lambda repressor two hybrid)	pmid:14973045
Rv0223c	Rv0147	DIP-56396E	MI:0655(lambda repressor two hybrid)	pmid:14973045
Rv0223c	Rv0223c	DIP-18600E	MI:0071(molecular sieving)|MI:0114(x-ray crystallography)|MI:0404(comigration in non denaturing gel electrophoresis)|MI:0071(molecular sieving)|MI:0029(cosedimentation through density gradient)	pmid:1618807|pmid:12514740|pmid:1618807|pmid:12009917|pmid:1618807
Rv0223c	Rv0223c	DIP-3925E	MI:0114(x-ray crystallography)	pmid:9792097
Rv0223c	Rv0223c	DIP-47443E	MI:0676(tandem affinity purification)	pmid:15690043
Rv0223c	Rv0223c	DIP-56378E	MI:0655(lambda repressor two hybrid)	pmid:14973045
Rv0223c	Rv0223c	DIP-56396E	MI:0655(lambda repressor two hybrid)	pmid:14973045
Rv0223c	Rv0234c	DIP-18600E	MI:0071(molecular sieving)|MI:0114(x-ray crystallography)|MI:0404(comigration in non denaturing gel electrophoresis)|MI:0071(molecular sieving)|MI:0029(cosedimentation through density gradient)	pmid:1618807|pmid:12514740|pmid:1618807|pmid:12009917|pmid:1618807
Rv0223c	Rv0234c	DIP-3925E	MI:0114(x-ray crystallography)	pmid:9792097
Rv0223c	Rv0234c	DIP-47443E	MI:0676(tandem affinity purification)	pmid:15690043
Rv0223c	Rv0234c	DIP-56378E	MI:0655(lambda repressor two hybrid)	pmid:14973045
Rv0223c	Rv0234c	DIP-56396E	MI:0655(lambda repressor two hybrid)	pmid:14973045
Rv0223c	Rv0458	DIP-18600E	MI:0071(molecular sieving)|MI:0114(x-ray crystallography)|MI:0404(comigration in non denaturing gel electrophoresis)|MI:0071(molecular sieving)|MI:0029(cosedimentation through density gradient)	pmid:1618807|pmid:12514740|pmid:1618807|pmid:12009917|pmid:1618807
Rv0223c	Rv0458	DIP-3925E	MI:0114(x-ray crystallography)	pmid:9792097
Rv0223c	Rv0458	DIP-47443E	MI:0676(tandem affinity purification)	pmid:15690043
Rv0223c	Rv0458	DIP-56378E	MI:0655(lambda repressor two hybrid)	pmid:14973045
Rv0223c	Rv0458	DIP-56396E	MI:0655(lambda repressor two hybrid)	pmid:14973045
Rv0223c	Rv0753c	DIP-18600E	MI:0071(molecular sieving)|MI:0114(x-ray crystallography)|MI:0404(comigration in non denaturing gel electrophoresis)|MI:0071(molecular sieving)|MI:0029(cosedimentation through density gradient)	pmid:1618807|pmid:12514740|pmid:1618807|pmid:12009917|pmid:1618807
Rv0223c	Rv0753c	DIP-3925E	MI:0114(x-ray crystallography)	pmid:9792097
Rv0223c	Rv0753c	DIP-47443E	MI:0676(tandem affinity purification)	pmid:15690043
Rv0223c	Rv0753c	DIP-56378E	MI:0655(lambda repressor two hybrid)	pmid:14973045
Rv0223c	Rv0753c	DIP-56396E	MI:0655(lambda repressor two hybrid)	pmid:14973045
Rv0223c	Rv0768	DIP-18600E	MI:0071(molecular sieving)|MI:0114(x-ray crystallography)|MI:0404(comigration in non denaturing gel electrophoresis)|MI:0071(molecular sieving)|MI:0029(cosedimentation through density gradient)	pmid:1618807|pmid:12514740|pmid:1618807|pmid:12009917|pmid:1618807
Rv0223c	Rv0768	DIP-3925E	MI:0114(x-ray crystallography)	pmid:9792097
Rv0223c	Rv0768	DIP-47443E	MI:0676(tandem affinity purification)	pmid:15690043
Rv0223c	Rv0768	DIP-56378E	MI:0655(lambda repressor two hybrid)	pmid:14973045
Rv0223c	Rv0768	DIP-56396E	MI:0655(lambda repressor two hybrid)	pmid:14973045
Rv0223c	Rv1187	DIP-18600E	MI:0071(molecular sieving)|MI:0114(x-ray crystallography)|MI:0404(comigration in non denaturing gel electrophoresis)|MI:0071(molecular sieving)|MI:0029(cosedimentation through density gradient)	pmid:1618807|pmid:12514740|pmid:1618807|pmid:12009917|pmid:1618807
Rv0223c	Rv1187	DIP-3925E	MI:0114(x-ray crystallography)	pmid:9792097
Rv0223c	Rv1187	DIP-56378E	MI:0655(lambda repressor two hybrid)	pmid:14973045
Rv0223c	Rv1187	DIP-56396E	MI:0655(lambda repressor two hybrid)	pmid:14973045
Rv0223c	Rv1416	DIP-50956E	MI:0676(tandem affinity purification)	pmid:15690043
Rv0223c	Rv1473	DIP-51959E	MI:0676(tandem affinity purification)	pmid:15690043
Rv0223c	Rv1617	DIP-21778E	MI:0018(Two hybrid test)	pmid:14605208
Rv0223c	Rv1668c	DIP-51959E	MI:0676(tandem affinity purification)	pmid:15690043
Rv0223c	Rv1731	DIP-18600E	MI:0071(molecular sieving)|MI:0114(x-ray crystallography)|MI:0404(comigration in non denaturing gel electrophoresis)|MI:0071(molecular sieving)|MI:0029(cosedimentation through density gradient)	pmid:1618807|pmid:12514740|pmid:1618807|pmid:12009917|pmid:1618807
Rv0223c	Rv1731	DIP-3925E	MI:0114(x-ray crystallography)	pmid:9792097
Rv0223c	Rv1731	DIP-47443E	MI:0676(tandem affinity purification)	pmid:15690043
Rv0223c	Rv1731	DIP-56378E	MI:0655(lambda repressor two hybrid)	pmid:14973045
Rv0223c	Rv1731	DIP-56396E	MI:0655(lambda repressor two hybrid)	pmid:14973045
Rv0223c	Rv2462c	DIP-51767E	MI:0676(tandem affinity purification)	pmid:15690043
Rv0223c	Rv2477c	DIP-51959E	MI:0676(tandem affinity purification)	pmid:15690043
Rv0223c	Rv2583c	DIP-4988E	MI:0018(Two hybrid test)	pmid:11196647
Rv0223c	Rv2858c	DIP-18600E	MI:0071(molecular sieving)|MI:0114(x-ray crystallography)|MI:0404(comigration in non denaturing gel electrophoresis)|MI:0071(molecular sieving)|MI:0029(cosedimentation through density gradient)	pmid:1618807|pmid:12514740|pmid:1618807|pmid:12009917|pmid:1618807
Rv0223c	Rv2858c	DIP-3925E	MI:0114(x-ray crystallography)	pmid:9792097
Rv0223c	Rv2858c	DIP-47443E	MI:0676(tandem affinity purification)	pmid:15690043
Rv0223c	Rv2858c	DIP-56378E	MI:0655(lambda repressor two hybrid)	pmid:14973045
Rv0223c	Rv2858c	DIP-56396E	MI:0655(lambda repressor two hybrid)	pmid:14973045
Rv0223c	Rv3293	DIP-18600E	MI:0071(molecular sieving)|MI:0114(x-ray crystallography)|MI:0404(comigration in non denaturing gel electrophoresis)|MI:0071(molecular sieving)|MI:0029(cosedimentation through density gradient)	pmid:1618807|pmid:12514740|pmid:1618807|pmid:12009917|pmid:1618807
Rv0223c	Rv3293	DIP-3925E	MI:0114(x-ray crystallography)	pmid:9792097
Rv0223c	Rv3293	DIP-47443E	MI:0676(tandem affinity purification)	pmid:15690043
Rv0223c	Rv3293	DIP-56378E	MI:0655(lambda repressor two hybrid)	pmid:14973045
Rv0223c	Rv3293	DIP-56396E	MI:0655(lambda repressor two hybrid)	pmid:14973045
Rv0234c	Rv0147	DIP-3925E	MI:0114(x-ray crystallography)	pmid:9792097
Rv0234c	Rv0147	DIP-56378E	MI:0655(lambda repressor two hybrid)	pmid:14973045
Rv0234c	Rv0147	DIP-56396E	MI:0655(lambda repressor two hybrid)	pmid:14973045
Rv0234c	Rv0223c	DIP-18600E	MI:0071(molecular sieving)|MI:0114(x-ray crystallography)|MI:0404(comigration in non denaturing gel electrophoresis)|MI:0071(molecular sieving)|MI:0029(cosedimentation through density gradient)	pmid:1618807|pmid:12514740|pmid:1618807|pmid:12009917|pmid:1618807
Rv0234c	Rv0223c	DIP-3925E	MI:0114(x-ray crystallography)	pmid:9792097
Rv0234c	Rv0223c	DIP-47443E	MI:0676(tandem affinity purification)	pmid:15690043
Rv0234c	Rv0223c	DIP-56378E	MI:0655(lambda repressor two hybrid)	pmid:14973045
Rv0234c	Rv0223c	DIP-56396E	MI:0655(lambda repressor two hybrid)	pmid:14973045
Rv0234c	Rv0234c	DIP-18600E	MI:0071(molecular sieving)|MI:0114(x-ray crystallography)|MI:0404(comigration in non denaturing gel electrophoresis)|MI:0071(molecular sieving)|MI:0029(cosedimentation through density gradient)	pmid:1618807|pmid:12514740|pmid:1618807|pmid:12009917|pmid:1618807
Rv0234c	Rv0234c	DIP-3925E	MI:0114(x-ray crystallography)	pmid:9792097
Rv0234c	Rv0234c	DIP-47443E	MI:0676(tandem affinity purification)	pmid:15690043
Rv0234c	Rv0234c	DIP-56378E	MI:0655(lambda repressor two hybrid)	pmid:14973045
Rv0234c	Rv0234c	DIP-56396E	MI:0655(lambda repressor two hybrid)	pmid:14973045
Rv0234c	Rv0458	DIP-18600E	MI:0071(molecular sieving)|MI:0114(x-ray crystallography)|MI:0404(comigration in non denaturing gel electrophoresis)|MI:0071(molecular sieving)|MI:0029(cosedimentation through density gradient)	pmid:1618807|pmid:12514740|pmid:1618807|pmid:12009917|pmid:1618807
Rv0234c	Rv0458	DIP-3925E	MI:0114(x-ray crystallography)	pmid:9792097
Rv0234c	Rv0458	DIP-47443E	MI:0676(tandem affinity purification)	pmid:15690043
Rv0234c	Rv0458	DIP-56378E	MI:0655(lambda repressor two hybrid)	pmid:14973045
Rv0234c	Rv0458	DIP-56396E	MI:0655(lambda repressor two hybrid)	pmid:14973045
Rv0234c	Rv0753c	DIP-18600E	MI:0071(molecular sieving)|MI:0114(x-ray crystallography)|MI:0404(comigration in non denaturing gel electrophoresis)|MI:0071(molecular sieving)|MI:0029(cosedimentation through density gradient)	pmid:1618807|pmid:12514740|pmid:1618807|pmid:12009917|pmid:1618807
Rv0234c	Rv0753c	DIP-3925E	MI:0114(x-ray crystallography)	pmid:9792097
Rv0234c	Rv0753c	DIP-47443E	MI:0676(tandem affinity purification)	pmid:15690043
Rv0234c	Rv0753c	DIP-56378E	MI:0655(lambda repressor two hybrid)	pmid:14973045
Rv0234c	Rv0753c	DIP-56396E	MI:0655(lambda repressor two hybrid)	pmid:14973045
Rv0234c	Rv0768	DIP-18600E	MI:0071(molecular sieving)|MI:0114(x-ray crystallography)|MI:0404(comigration in non denaturing gel electrophoresis)|MI:0071(molecular sieving)|MI:0029(cosedimentation through density gradient)	pmid:1618807|pmid:12514740|pmid:1618807|pmid:12009917|pmid:1618807
Rv0234c	Rv0768	DIP-3925E	MI:0114(x-ray crystallography)	pmid:9792097
Rv0234c	Rv0768	DIP-47443E	MI:0676(tandem affinity purification)	pmid:15690043
Rv0234c	Rv0768	DIP-56378E	MI:0655(lambda repressor two hybrid)	pmid:14973045
Rv0234c	Rv0768	DIP-56396E	MI:0655(lambda repressor two hybrid)	pmid:14973045
Rv0234c	Rv1187	DIP-18600E	MI:0071(molecular sieving)|MI:0114(x-ray crystallography)|MI:0404(comigration in non denaturing gel electrophoresis)|MI:0071(molecular sieving)|MI:0029(cosedimentation through density gradient)	pmid:1618807|pmid:12514740|pmid:1618807|pmid:12009917|pmid:1618807
Rv0234c	Rv1187	DIP-3925E	MI:0114(x-ray crystallography)	pmid:9792097
Rv0234c	Rv1187	DIP-56378E	MI:0655(lambda repressor two hybrid)	pmid:14973045
Rv0234c	Rv1187	DIP-56396E	MI:0655(lambda repressor two hybrid)	pmid:14973045
Rv0234c	Rv1416	DIP-50956E	MI:0676(tandem affinity purification)	pmid:15690043
Rv0234c	Rv1473	DIP-51959E	MI:0676(tandem affinity purification)	pmid:15690043
Rv0234c	Rv1617	DIP-21778E	MI:0018(Two hybrid test)	pmid:14605208
Rv0234c	Rv1668c	DIP-51959E	MI:0676(tandem affinity purification)	pmid:15690043
Rv0234c	Rv1731	DIP-18600E	MI:0071(molecular sieving)|MI:0114(x-ray crystallography)|MI:0404(comigration in non denaturing gel electrophoresis)|MI:0071(molecular sieving)|MI:0029(cosedimentation through density gradient)	pmid:1618807|pmid:12514740|pmid:1618807|pmid:12009917|pmid:1618807
Rv0234c	Rv1731	DIP-3925E	MI:0114(x-ray crystallography)	pmid:9792097
Rv0234c	Rv1731	DIP-47443E	MI:0676(tandem affinity purification)	pmid:15690043
Rv0234c	Rv1731	DIP-56378E	MI:0655(lambda repressor two hybrid)	pmid:14973045
Rv0234c	Rv1731	DIP-56396E	MI:0655(lambda repressor two hybrid)	pmid:14973045
Rv0234c	Rv2462c	DIP-51767E	MI:0676(tandem affinity purification)	pmid:15690043
Rv0234c	Rv2477c	DIP-51959E	MI:0676(tandem affinity purification)	pmid:15690043
Rv0234c	Rv2583c	DIP-4988E	MI:0018(Two hybrid test)	pmid:11196647
Rv0234c	Rv2858c	DIP-18600E	MI:0071(molecular sieving)|MI:0114(x-ray crystallography)|MI:0404(comigration in non denaturing gel electrophoresis)|MI:0071(molecular sieving)|MI:0029(cosedimentation through density gradient)	pmid:1618807|pmid:12514740|pmid:1618807|pmid:12009917|pmid:1618807
Rv0234c	Rv2858c	DIP-3925E	MI:0114(x-ray crystallography)	pmid:9792097
Rv0234c	Rv2858c	DIP-47443E	MI:0676(tandem affinity purification)	pmid:15690043
Rv0234c	Rv2858c	DIP-56378E	MI:0655(lambda repressor two hybrid)	pmid:14973045
Rv0234c	Rv2858c	DIP-56396E	MI:0655(lambda repressor two hybrid)	pmid:14973045
Rv0234c	Rv3293	DIP-18600E	MI:0071(molecular sieving)|MI:0114(x-ray crystallography)|MI:0404(comigration in non denaturing gel electrophoresis)|MI:0071(molecular sieving)|MI:0029(cosedimentation through density gradient)	pmid:1618807|pmid:12514740|pmid:1618807|pmid:12009917|pmid:1618807
Rv0234c	Rv3293	DIP-3925E	MI:0114(x-ray crystallography)	pmid:9792097
Rv0234c	Rv3293	DIP-47443E	MI:0676(tandem affinity purification)	pmid:15690043
Rv0234c	Rv3293	DIP-56378E	MI:0655(lambda repressor two hybrid)	pmid:14973045
Rv0234c	Rv3293	DIP-56396E	MI:0655(lambda repressor two hybrid)	pmid:14973045
Rv0242c	Rv0148	DIP-48349E	MI:0676(tandem affinity purification)	pmid:15690043
Rv0242c	Rv0242c	DIP-48349E	MI:0676(tandem affinity purification)	pmid:15690043
Rv0242c	Rv0242c	DIP-49334E	MI:0676(tandem affinity purification)	pmid:15690043
Rv0242c	Rv0242c	DIP-51939E	MI:0676(tandem affinity purification)	pmid:15690043
Rv0242c	Rv0242c	DIP-52953E	MI:0676(tandem affinity purification)	pmid:15690043
Rv0242c	Rv0242c	DIP-53014E	MI:0676(tandem affinity purification)	pmid:15690043
Rv0242c	Rv0462	DIP-53015E	MI:0676(tandem affinity purification)	pmid:15690043
Rv0242c	Rv0484c	DIP-48349E	MI:0676(tandem affinity purification)	pmid:15690043
Rv0242c	Rv0687	DIP-48349E	MI:0676(tandem affinity purification)	pmid:15690043
Rv0242c	Rv0687	DIP-51939E	MI:0676(tandem affinity purification)	pmid:15690043
Rv0242c	Rv0687	DIP-52953E	MI:0676(tandem affinity purification)	pmid:15690043
Rv0242c	Rv0765c	DIP-48349E	MI:0676(tandem affinity purification)	pmid:15690043
Rv0242c	Rv0769	DIP-48349E	MI:0676(tandem affinity purification)	pmid:15690043
Rv0242c	Rv0769	DIP-49334E	MI:0676(tandem affinity purification)	pmid:15690043
Rv0242c	Rv0769	DIP-51939E	MI:0676(tandem affinity purification)	pmid:15690043
Rv0242c	Rv0769	DIP-52953E	MI:0676(tandem affinity purification)	pmid:15690043
Rv0242c	Rv0769	DIP-53014E	MI:0676(tandem affinity purification)	pmid:15690043
Rv0242c	Rv0794c	DIP-53015E	MI:0676(tandem affinity purification)	pmid:15690043
Rv0242c	Rv0851c	DIP-48349E	MI:0676(tandem affinity purification)	pmid:15690043
Rv0242c	Rv0851c	DIP-51939E	MI:0676(tandem affinity purification)	pmid:15690043
Rv0242c	Rv0927c	DIP-48349E	MI:0676(tandem affinity purification)	pmid:15690043
Rv0242c	Rv0927c	DIP-49334E	MI:0676(tandem affinity purification)	pmid:15690043
Rv0242c	Rv0927c	DIP-51939E	MI:0676(tandem affinity purification)	pmid:15690043
Rv0242c	Rv0927c	DIP-52953E	MI:0676(tandem affinity purification)	pmid:15690043
Rv0242c	Rv1050	DIP-48349E	MI:0676(tandem affinity purification)	pmid:15690043
Rv0242c	Rv1245c	DIP-51939E	MI:0676(tandem affinity purification)	pmid:15690043
Rv0242c	Rv1350	DIP-48349E	MI:0676(tandem affinity purification)	pmid:15690043
Rv0242c	Rv1350	DIP-49334E	MI:0676(tandem affinity purification)	pmid:15690043
Rv0242c	Rv1350	DIP-51939E	MI:0676(tandem affinity purification)	pmid:15690043
Rv0242c	Rv1350	DIP-52953E	MI:0676(tandem affinity purification)	pmid:15690043
Rv0242c	Rv1350	DIP-53014E	MI:0676(tandem affinity purification)	pmid:15690043
Rv0242c	Rv1483	DIP-48349E	MI:0676(tandem affinity purification)	pmid:15690043
Rv0242c	Rv1483	DIP-49334E	MI:0676(tandem affinity purification)	pmid:15690043
Rv0242c	Rv1483	DIP-51939E	MI:0676(tandem affinity purification)	pmid:15690043
Rv0242c	Rv1483	DIP-52953E	MI:0676(tandem affinity purification)	pmid:15690043
Rv0242c	Rv1483	DIP-53014E	MI:0676(tandem affinity purification)	pmid:15690043
Rv0242c	Rv1640c	DIP-51940E	MI:0676(tandem affinity purification)	pmid:15690043
Rv0242c	Rv1714	DIP-48349E	MI:0676(tandem affinity purification)	pmid:15690043
Rv0242c	Rv1714	DIP-49334E	MI:0676(tandem affinity purification)	pmid:15690043
Rv0242c	Rv1714	DIP-51939E	MI:0676(tandem affinity purification)	pmid:15690043
Rv0242c	Rv1714	DIP-52953E	MI:0676(tandem affinity purification)	pmid:15690043
Rv0242c	Rv1865c	DIP-48349E	MI:0676(tandem affinity purification)	pmid:15690043
Rv0242c	Rv1928c	DIP-48349E	MI:0676(tandem affinity purification)	pmid:15690043
Rv0242c	Rv1928c	DIP-49334E	MI:0676(tandem affinity purification)	pmid:15690043
Rv0242c	Rv1928c	DIP-51939E	MI:0676(tandem affinity purification)	pmid:15690043
Rv0242c	Rv1928c	DIP-52953E	MI:0676(tandem affinity purification)	pmid:15690043
Rv0242c	Rv1928c	DIP-53014E	MI:0676(tandem affinity purification)	pmid:15690043
Rv0242c	Rv1941	DIP-48349E	MI:0676(tandem affinity purification)	pmid:15690043
Rv0242c	Rv1941	DIP-49334E	MI:0676(tandem affinity purification)	pmid:15690043
Rv0242c	Rv1941	DIP-51939E	MI:0676(tandem affinity purification)	pmid:15690043
Rv0242c	Rv1941	DIP-53014E	MI:0676(tandem affinity purification)	pmid:15690043
Rv0242c	Rv2002	DIP-48349E	MI:0676(tandem affinity purification)	pmid:15690043
Rv0242c	Rv2002	DIP-49334E	MI:0676(tandem affinity purification)	pmid:15690043
Rv0242c	Rv2002	DIP-51939E	MI:0676(tandem affinity purification)	pmid:15690043
Rv0242c	Rv2002	DIP-52953E	MI:0676(tandem affinity purification)	pmid:15690043
Rv0242c	Rv2002	DIP-53014E	MI:0676(tandem affinity purification)	pmid:15690043
Rv0242c	Rv2129c	DIP-51939E	MI:0676(tandem affinity purification)	pmid:15690043
Rv0242c	Rv2713	DIP-53015E	MI:0676(tandem affinity purification)	pmid:15690043
Rv0242c	Rv2750	DIP-48349E	MI:0676(tandem affinity purification)	pmid:15690043
Rv0242c	Rv2750	DIP-51939E	MI:0676(tandem affinity purification)	pmid:15690043
Rv0242c	Rv2750	DIP-52953E	MI:0676(tandem affinity purification)	pmid:15690043
Rv0242c	Rv2766c	DIP-48349E	MI:0676(tandem affinity purification)	pmid:15690043
Rv0242c	Rv2766c	DIP-49334E	MI:0676(tandem affinity purification)	pmid:15690043
Rv0242c	Rv2766c	DIP-51939E	MI:0676(tandem affinity purification)	pmid:15690043
Rv0242c	Rv2766c	DIP-52953E	MI:0676(tandem affinity purification)	pmid:15690043
Rv0242c	Rv2855	DIP-53015E	MI:0676(tandem affinity purification)	pmid:15690043
Rv0242c	Rv2857c	DIP-48349E	MI:0676(tandem affinity purification)	pmid:15690043
Rv0242c	Rv2857c	DIP-49334E	MI:0676(tandem affinity purification)	pmid:15690043
Rv0242c	Rv2857c	DIP-51939E	MI:0676(tandem affinity purification)	pmid:15690043
Rv0242c	Rv2857c	DIP-52953E	MI:0676(tandem affinity purification)	pmid:15690043
Rv0242c	Rv2857c	DIP-53014E	MI:0676(tandem affinity purification)	pmid:15690043
Rv0242c	Rv3010c	DIP-51941E	MI:0676(tandem affinity purification)	pmid:15690043
Rv0242c	Rv3057c	DIP-48349E	MI:0676(tandem affinity purification)	pmid:15690043
Rv0242c	Rv3303c	DIP-53015E	MI:0676(tandem affinity purification)	pmid:15690043
Rv0242c	Rv3485c	DIP-52953E	MI:0676(tandem affinity purification)	pmid:15690043
Rv0242c	Rv3502c	DIP-48349E	MI:0676(tandem affinity purification)	pmid:15690043
Rv0242c	Rv3530c	DIP-48349E	MI:0676(tandem affinity purification)	pmid:15690043
Rv0242c	Rv3548c	DIP-48349E	MI:0676(tandem affinity purification)	pmid:15690043
Rv0242c	Rv3548c	DIP-51939E	MI:0676(tandem affinity purification)	pmid:15690043
Rv0242c	Rv3549c	DIP-48349E	MI:0676(tandem affinity purification)	pmid:15690043
Rv0242c	Rv3549c	DIP-51939E	MI:0676(tandem affinity purification)	pmid:15690043
Rv0242c	Rv3559c	DIP-48349E	MI:0676(tandem affinity purification)	pmid:15690043
Rv0242c	Rv3559c	DIP-49334E	MI:0676(tandem affinity purification)	pmid:15690043
Rv0242c	Rv3559c	DIP-51939E	MI:0676(tandem affinity purification)	pmid:15690043
Rv0242c	Rv3598c	DIP-51940E	MI:0676(tandem affinity purification)	pmid:15690043
Rv0243	Rv0243	DIP-47486E	MI:0676(tandem affinity purification)	pmid:15690043
Rv0243	Rv0243	DIP-57103E	MI:0114(x-ray crystallography)	pmid:16472743
Rv0243	Rv0462	DIP-47487E	MI:0676(tandem affinity purification)	pmid:15690043
Rv0243	Rv0468	DIP-47481E	MI:0676(tandem affinity purification)	pmid:15690043
Rv0243	Rv0468	DIP-57104E	MI:0114(x-ray crystallography)	pmid:16472743
Rv0243	Rv0721	DIP-47491E	MI:0676(tandem affinity purification)	pmid:15690043
Rv0243	Rv0794c	DIP-47487E	MI:0676(tandem affinity purification)	pmid:15690043
Rv0243	Rv0859	DIP-47486E	MI:0676(tandem affinity purification)	pmid:15690043
Rv0243	Rv0859	DIP-57103E	MI:0114(x-ray crystallography)	pmid:16472743
Rv0243	Rv0860	DIP-47481E	MI:0676(tandem affinity purification)	pmid:15690043
Rv0243	Rv0860	DIP-57104E	MI:0114(x-ray crystallography)	pmid:16472743
Rv0243	Rv1074c	DIP-47486E	MI:0676(tandem affinity purification)	pmid:15690043
Rv0243	Rv1074c	DIP-57103E	MI:0114(x-ray crystallography)	pmid:16472743
Rv0243	Rv1323	DIP-47486E	MI:0676(tandem affinity purification)	pmid:15690043
Rv0243	Rv1323	DIP-57103E	MI:0114(x-ray crystallography)	pmid:16472743
Rv0243	Rv1715	DIP-57104E	MI:0114(x-ray crystallography)	pmid:16472743
Rv0243	Rv2713	DIP-47487E	MI:0676(tandem affinity purification)	pmid:15690043
Rv0243	Rv2855	DIP-47487E	MI:0676(tandem affinity purification)	pmid:15690043
Rv0243	Rv2904c	DIP-47489E	MI:0676(tandem affinity purification)	pmid:15690043
Rv0243	Rv3303c	DIP-47487E	MI:0676(tandem affinity purification)	pmid:15690043
Rv0243	Rv3546	DIP-47486E	MI:0676(tandem affinity purification)	pmid:15690043
Rv0243	Rv3546	DIP-57103E	MI:0114(x-ray crystallography)	pmid:16472743
Rv0243	Rv3556c	DIP-47486E	MI:0676(tandem affinity purification)	pmid:15690043
Rv0243	Rv3556c	DIP-57103E	MI:0114(x-ray crystallography)	pmid:16472743
Rv0248c	Rv0248c	DIP-18620E	MI:0114(x-ray crystallography)|MI:0071(molecular sieving)	pmid:10425677|pmid:10103021
Rv0248c	Rv0248c	DIP-48496E	MI:0676(tandem affinity purification)	pmid:15690043
Rv0248c	Rv0904c	DIP-5198E	MI:0018(Two hybrid test)	pmid:11196647
Rv0248c	Rv1552	DIP-18620E	MI:0114(x-ray crystallography)|MI:0071(molecular sieving)	pmid:10425677|pmid:10103021
Rv0248c	Rv1552	DIP-48496E	MI:0676(tandem affinity purification)	pmid:15690043
Rv0248c	Rv1553	DIP-18601E	MI:0114(x-ray crystallography)|MI:0114(x-ray crystallography)	pmid:10373108|pmid:11850430
Rv0248c	Rv1553	DIP-18660E	MI:0114(x-ray crystallography)	pmid:12560550
Rv0248c	Rv1594	DIP-1125E	MI:0013(biophysical)	pmid:7033218
Rv0248c	Rv1595	DIP-18620E	MI:0114(x-ray crystallography)|MI:0071(molecular sieving)	pmid:10425677|pmid:10103021
Rv0248c	Rv1595	DIP-48496E	MI:0676(tandem affinity purification)	pmid:15690043
Rv0248c	Rv3318	DIP-18620E	MI:0114(x-ray crystallography)|MI:0071(molecular sieving)	pmid:10425677|pmid:10103021
Rv0248c	Rv3318	DIP-48496E	MI:0676(tandem affinity purification)	pmid:15690043
Rv0248c	Rv3319	DIP-18601E	MI:0114(x-ray crystallography)|MI:0114(x-ray crystallography)	pmid:10373108|pmid:11850430
Rv0248c	Rv3319	DIP-18660E	MI:0114(x-ray crystallography)	pmid:12560550
Rv0266c	Rv0073	DIP-4967E	MI:0018(Two hybrid test)	pmid:11196647
Rv0266c	Rv0384c	DIP-14473E	MI:0019(coimmunoprecipitation)	pmid:11805837
Rv0266c	Rv0655	DIP-4967E	MI:0018(Two hybrid test)	pmid:11196647
Rv0266c	Rv0986	DIP-4967E	MI:0018(Two hybrid test)	pmid:11196647
Rv0266c	Rv1238	DIP-4967E	MI:0018(Two hybrid test)	pmid:11196647
Rv0266c	Rv2038c	DIP-4967E	MI:0018(Two hybrid test)	pmid:11196647
Rv0266c	Rv2397c	DIP-4967E	MI:0018(Two hybrid test)	pmid:11196647
Rv0266c	Rv2564	DIP-4967E	MI:0018(Two hybrid test)	pmid:11196647
Rv0266c	Rv2832c	DIP-4967E	MI:0018(Two hybrid test)	pmid:11196647
Rv0266c	Rv3102c	DIP-4967E	MI:0018(Two hybrid test)	pmid:11196647
Rv0266c	Rv3596c	DIP-14473E	MI:0019(coimmunoprecipitation)	pmid:11805837
Rv0270	Rv0166	DIP-18609E	MI:0071(molecular sieving)	pmid:8955296
Rv0270	Rv0166	DIP-32118E	MI:0018(Two hybrid test)	pmid:14605208
Rv0270	Rv0166	DIP-32118E	MI:0018(Two hybrid test)	pmid:14605208
Rv0270	Rv0214	DIP-32118E	MI:0018(Two hybrid test)	pmid:14605208
Rv0270	Rv0214	DIP-32118E	MI:0018(Two hybrid test)	pmid:14605208
Rv0270	Rv0270	DIP-18609E	MI:0071(molecular sieving)	pmid:8955296
Rv0270	Rv0270	DIP-32118E	MI:0018(Two hybrid test)	pmid:14605208
Rv0270	Rv0270	DIP-32118E	MI:0018(Two hybrid test)	pmid:14605208
Rv0270	Rv0542c	DIP-18609E	MI:0071(molecular sieving)	pmid:8955296
Rv0270	Rv0551c	DIP-32118E	MI:0018(Two hybrid test)	pmid:14605208
Rv0270	Rv0551c	DIP-32118E	MI:0018(Two hybrid test)	pmid:14605208
Rv0270	Rv1058	DIP-32118E	MI:0018(Two hybrid test)	pmid:14605208
Rv0270	Rv1058	DIP-32118E	MI:0018(Two hybrid test)	pmid:14605208
Rv0270	Rv1193	DIP-32118E	MI:0018(Two hybrid test)	pmid:14605208
Rv0270	Rv1427c	DIP-32118E	MI:0018(Two hybrid test)	pmid:14605208
Rv0270	Rv1475c	DIP-32117E	MI:0018(Two hybrid test)	pmid:14605208
Rv0270	Rv2505c	DIP-32118E	MI:0018(Two hybrid test)	pmid:14605208
Rv0270	Rv2505c	DIP-32118E	MI:0018(Two hybrid test)	pmid:14605208
Rv0270	Rv2948c	DIP-32118E	MI:0018(Two hybrid test)	pmid:14605208
Rv0270	Rv3089	DIP-32118E	MI:0018(Two hybrid test)	pmid:14605208
Rv0270	Rv3089	DIP-32118E	MI:0018(Two hybrid test)	pmid:14605208
Rv0270	Rv3561	DIP-32118E	MI:0018(Two hybrid test)	pmid:14605208
Rv0270	Rv3561	DIP-32118E	MI:0018(Two hybrid test)	pmid:14605208
Rv0322	Rv0322	DIP-41501E	MI:0018(Two hybrid test)	pmid:14704431
Rv0334	Rv0120c	DIP-48601E	MI:0676(tandem affinity purification)	pmid:15690043
Rv0334	Rv0684	DIP-48601E	MI:0676(tandem affinity purification)	pmid:15690043
Rv0337c	Rv0337c	DIP-47474E	MI:0676(tandem affinity purification)	pmid:15690043
Rv0337c	Rv0685	DIP-47475E	MI:0676(tandem affinity purification)	pmid:15690043
Rv0337c	Rv1617	DIP-28406E	MI:0018(Two hybrid test)	pmid:14605208
Rv0346c	Rv0346c	DIP-54549E	MI:0112(ubiquitin reconstruction)	pmid:16093310
Rv0346c	Rv0346c	DIP-54549E	MI:0112(ubiquitin reconstruction)	pmid:16093310
Rv0346c	Rv0522	DIP-54549E	MI:0112(ubiquitin reconstruction)	pmid:16093310
Rv0346c	Rv0522	DIP-54549E	MI:0112(ubiquitin reconstruction)	pmid:16093310
Rv0346c	Rv0522	DIP-54713E	MI:0112(ubiquitin reconstruction)	pmid:16093310
Rv0346c	Rv0667	DIP-51215E	MI:0676(tandem affinity purification)	pmid:15690043
Rv0346c	Rv0764c	DIP-55420E	MI:0112(ubiquitin reconstruction)	pmid:16093310
Rv0346c	Rv0783c	DIP-54565E	MI:0112(ubiquitin reconstruction)	pmid:16093310
Rv0346c	Rv0853c	DIP-17021E	MI:0676(tandem affinity purification)	pmid:11805826
Rv0346c	Rv1165	DIP-7759E	MI:0018(Two hybrid test)	pmid:11283351
Rv0346c	Rv1704c	DIP-54549E	MI:0112(ubiquitin reconstruction)	pmid:16093310
Rv0346c	Rv1704c	DIP-54549E	MI:0112(ubiquitin reconstruction)	pmid:16093310
Rv0346c	Rv1704c	DIP-54713E	MI:0112(ubiquitin reconstruction)	pmid:16093310
Rv0346c	Rv1819c	DIP-56281E	MI:0112(ubiquitin reconstruction)	pmid:16093310
Rv0346c	Rv2127	DIP-54549E	MI:0112(ubiquitin reconstruction)	pmid:16093310
Rv0346c	Rv2127	DIP-54549E	MI:0112(ubiquitin reconstruction)	pmid:16093310
Rv0346c	Rv2404c	DIP-7759E	MI:0018(Two hybrid test)	pmid:11283351
Rv0346c	Rv3646c	DIP-51795E	MI:0676(tandem affinity purification)	pmid:15690043
Rv0350	Rv0006	DIP-48764E	MI:0676(tandem affinity purification)	pmid:15690043
Rv0350	Rv0032	DIP-36800E	MI:0018(Two hybrid test)	pmid:14605208
Rv0350	Rv0069c	DIP-48219E	MI:0676(tandem affinity purification)	pmid:15690043
Rv0350	Rv0208c	DIP-53021E	MI:0676(tandem affinity purification)	pmid:15690043
Rv0350	Rv0350	DIP-2856E	MI:0004(affinity chromatography technology)	pmid:1325440
Rv0350	Rv0350	DIP-3238E	MI:0019(coimmunoprecipitation)	pmid:10393182
Rv0350	Rv0350	DIP-48195E	MI:0676(tandem affinity purification)	pmid:15690043
Rv0350	Rv0350	DIP-48204E	MI:0676(tandem affinity purification)	pmid:15690043
Rv0350	Rv0350	DIP-48204E	MI:0676(tandem affinity purification)	pmid:15690043
Rv0350	Rv0350	DIP-49082E	MI:0676(tandem affinity purification)	pmid:15690043
Rv0350	Rv0350	DIP-52341E	MI:0676(tandem affinity purification)	pmid:15690043
Rv0350	Rv0352	DIP-18659E	MI:0071(molecular sieving)|MI:0401(biochemical)|MI:0107(surface plasmon resonance)|MI:0028(cosedimentation in solution)|MI:0676(tandem affinity purification)|MI:0107(surface plasmon resonance)	pmid:8599944|pmid:10369787|pmid:10521435|pmid:7603976|pmid:15690043|pmid:10369787
Rv0350	Rv0352	DIP-3022E	MI:0030(cross-linking study)|MI:0019(coimmunoprecipitation)|MI:0004(affinity chromatography technology)	pmid:8943361|pmid:9155010|pmid:9155010
Rv0350	Rv0352	DIP-47582E	MI:0676(tandem affinity purification)	pmid:15690043
Rv0350	Rv0352	DIP-47584E	MI:0676(tandem affinity purification)	pmid:15690043
Rv0350	Rv0363c	DIP-48386E	MI:0676(tandem affinity purification)	pmid:15690043
Rv0350	Rv0363c	DIP-48628E	MI:0676(tandem affinity purification)	pmid:15690043
Rv0350	Rv0384c	DIP-47637E	MI:0676(tandem affinity purification)	pmid:15690043
Rv0350	Rv0384c	DIP-52343E	MI:0676(tandem affinity purification)	pmid:15690043
Rv0350	Rv0405	DIP-48347E	MI:0676(tandem affinity purification)	pmid:15690043
Rv0350	Rv0435c	DIP-13359E	MI:0019(coimmunoprecipitation)	pmid:11805837
Rv0350	Rv0440	DIP-49865E	MI:0676(tandem affinity purification)|MI:0019(coimmunoprecipitation)	pmid:15690043|pmid:2522091
Rv0350	Rv0440	DIP-824E	MI:0401(biochemical)	pmid:8776728
Rv0350	Rv0655	DIP-53475E	MI:0676(tandem affinity purification)	pmid:15690043
Rv0350	Rv0667	DIP-16887E	MI:0676(tandem affinity purification)	pmid:11805826
Rv0350	Rv0672	DIP-47278E	MI:0676(tandem affinity purification)	pmid:15690043
Rv0350	Rv0685	DIP-48217E	MI:0676(tandem affinity purification)	pmid:15690043
Rv0350	Rv0685	DIP-48218E	MI:0676(tandem affinity purification)	pmid:15690043
Rv0350	Rv0702	DIP-48209E	MI:0676(tandem affinity purification)	pmid:15690043
Rv0350	Rv0719	DIP-48210E	MI:0676(tandem affinity purification)	pmid:15690043
Rv0350	Rv0728c	DIP-32765E	MI:0018(Two hybrid test)	pmid:14605208
Rv0350	Rv0728c	DIP-32766E	MI:0018(Two hybrid test)	pmid:14605208
Rv0350	Rv0728c	DIP-32768E	MI:0018(Two hybrid test)	pmid:14605208
Rv0350	Rv0728c	DIP-32769E	MI:0018(Two hybrid test)	pmid:14605208
Rv0350	Rv0728c	DIP-36903E	MI:0018(Two hybrid test)	pmid:14605208
Rv0350	Rv0844c	DIP-52057E	MI:0676(tandem affinity purification)	pmid:15690043
Rv0350	Rv0904c	DIP-47216E	MI:0676(tandem affinity purification)	pmid:15690043
Rv0350	Rv0927c	DIP-53063E	MI:0676(tandem affinity purification)	pmid:15690043
Rv0350	Rv0973c	DIP-47210E	MI:0676(tandem affinity purification)	pmid:15690043
Rv0350	Rv1023	DIP-15102E	MI:0676(tandem affinity purification)	pmid:11805826
Rv0350	Rv1023	DIP-48308E	MI:0676(tandem affinity purification)	pmid:15690043
Rv0350	Rv1077	DIP-15061E	MI:0676(tandem affinity purification)	pmid:11805826
Rv0350	Rv1098c	DIP-47319E	MI:0676(tandem affinity purification)	pmid:15690043
Rv0350	Rv1180	DIP-48347E	MI:0676(tandem affinity purification)	pmid:15690043
Rv0350	Rv1200	DIP-48198E	MI:0676(tandem affinity purification)	pmid:15690043
Rv0350	Rv1253	DIP-50891E	MI:0676(tandem affinity purification)	pmid:15690043
Rv0350	Rv1281c	DIP-50173E	MI:0676(tandem affinity purification)	pmid:15690043
Rv0350	Rv1336	DIP-15061E	MI:0676(tandem affinity purification)	pmid:11805826
Rv0350	Rv1340	DIP-51099E	MI:0676(tandem affinity purification)	pmid:15690043
Rv0350	Rv1354c	DIP-52347E	MI:0676(tandem affinity purification)	pmid:15690043
Rv0350	Rv1357c	DIP-52347E	MI:0676(tandem affinity purification)	pmid:15690043
Rv0350	Rv1392	DIP-49827E	MI:0676(tandem affinity purification)	pmid:15690043
Rv0350	Rv1408	DIP-51086E	MI:0676(tandem affinity purification)	pmid:15690043
Rv0350	Rv1436	DIP-48615E	MI:0676(tandem affinity purification)	pmid:15690043
Rv0350	Rv1437	DIP-50355E	MI:0676(tandem affinity purification)	pmid:15690043
Rv0350	Rv1438	DIP-51861E	MI:0676(tandem affinity purification)	pmid:15690043
Rv0350	Rv1442	DIP-56651E	MI:0004(affinity chromatography technology)	pmid:11309116
Rv0350	Rv1454c	DIP-50754E	MI:0676(tandem affinity purification)	pmid:15690043
Rv0350	Rv1464	DIP-49417E	MI:0676(tandem affinity purification)	pmid:15690043
Rv0350	Rv1527c	DIP-48347E	MI:0676(tandem affinity purification)	pmid:15690043
Rv0350	Rv1527c	DIP-50754E	MI:0676(tandem affinity purification)	pmid:15690043
Rv0350	Rv1547	DIP-48128E	MI:0676(tandem affinity purification)	pmid:15690043
Rv0350	Rv1600	DIP-48203E	MI:0676(tandem affinity purification)	pmid:15690043
Rv0350	Rv1617	DIP-50698E	MI:0676(tandem affinity purification)	pmid:15690043
Rv0350	Rv1629	DIP-48322E	MI:0676(tandem affinity purification)	pmid:15690043
Rv0350	Rv1643	DIP-49087E	MI:0676(tandem affinity purification)	pmid:15690043
Rv0350	Rv1659	DIP-35762E	MI:0018(Two hybrid test)	pmid:14605208
Rv0350	Rv1661	DIP-48347E	MI:0676(tandem affinity purification)	pmid:15690043
Rv0350	Rv1662	DIP-48347E	MI:0676(tandem affinity purification)	pmid:15690043
Rv0350	Rv1664	DIP-48347E	MI:0676(tandem affinity purification)	pmid:15690043
Rv0350	Rv1689	DIP-51916E	MI:0676(tandem affinity purification)	pmid:15690043
Rv0350	Rv1821	DIP-49088E	MI:0676(tandem affinity purification)	pmid:15690043
Rv0350	Rv1821	DIP-51381E	MI:0676(tandem affinity purification)	pmid:15690043
Rv0350	Rv1912c	DIP-50754E	MI:0676(tandem affinity purification)	pmid:15690043
Rv0350	Rv1928c	DIP-53063E	MI:0676(tandem affinity purification)	pmid:15690043
Rv0350	Rv2048c	DIP-48347E	MI:0676(tandem affinity purification)	pmid:15690043
Rv0350	Rv2101	DIP-13058E	MI:0019(coimmunoprecipitation)	pmid:11805837
Rv0350	Rv2115c	DIP-13359E	MI:0019(coimmunoprecipitation)	pmid:11805837
Rv0350	Rv2150c	DIP-48572E	MI:0676(tandem affinity purification)	pmid:15690043
Rv0350	Rv2152c	DIP-49997E	MI:0676(tandem affinity purification)	pmid:15690043
Rv0350	Rv2213	DIP-48207E	MI:0676(tandem affinity purification)	pmid:15690043
Rv0350	Rv2213	DIP-49084E	MI:0676(tandem affinity purification)	pmid:15690043
Rv0350	Rv2245	DIP-48200E	MI:0676(tandem affinity purification)	pmid:15690043
Rv0350	Rv2245	DIP-48347E	MI:0676(tandem affinity purification)	pmid:15690043
Rv0350	Rv2246	DIP-48200E	MI:0676(tandem affinity purification)	pmid:15690043
Rv0350	Rv2246	DIP-48347E	MI:0676(tandem affinity purification)	pmid:15690043
Rv0350	Rv2299c	DIP-10402E	MI:0004(affinity chromatography technology)	pmid:9819422
Rv0350	Rv2299c	DIP-2816E	MI:0004(affinity chromatography technology)|MI:0004(affinity chromatography technology)	pmid:10564510|pmid:7929182
Rv0350	Rv2299c	DIP-2817E	MI:0004(affinity chromatography technology)|MI:0004(affinity chromatography technology)	pmid:10564510|pmid:7929182
Rv0350	Rv2334	DIP-15061E	MI:0676(tandem affinity purification)	pmid:11805826
Rv0350	Rv2373c	DIP-18659E	MI:0071(molecular sieving)|MI:0401(biochemical)|MI:0107(surface plasmon resonance)|MI:0028(cosedimentation in solution)|MI:0676(tandem affinity purification)|MI:0107(surface plasmon resonance)	pmid:8599944|pmid:10369787|pmid:10521435|pmid:7603976|pmid:15690043|pmid:10369787
Rv0350	Rv2373c	DIP-39652E	MI:0018(Two hybrid test)	pmid:14605208
Rv0350	Rv2373c	DIP-47582E	MI:0676(tandem affinity purification)	pmid:15690043
Rv0350	Rv2373c	DIP-47584E	MI:0676(tandem affinity purification)	pmid:15690043
Rv0350	Rv2382c	DIP-48347E	MI:0676(tandem affinity purification)	pmid:15690043
Rv0350	Rv2397c	DIP-53475E	MI:0676(tandem affinity purification)	pmid:15690043
Rv0350	Rv2428	DIP-16890E	MI:0676(tandem affinity purification)	pmid:11805826
Rv0350	Rv2444c	DIP-18153E	MI:0676(tandem affinity purification)|MI:0019(coimmunoprecipitation)|MI:0019(coimmunoprecipitation)	pmid:15690043|pmid:8632981|pmid:9732274
Rv0350	Rv2444c	DIP-47564E	MI:0676(tandem affinity purification)	pmid:15690043
Rv0350	Rv2445c	DIP-50120E	MI:0676(tandem affinity purification)	pmid:15690043
Rv0350	Rv2457c	DIP-47749E	MI:0676(tandem affinity purification)	pmid:15690043
Rv0350	Rv2457c	DIP-49121E	MI:0676(tandem affinity purification)	pmid:15690043
Rv0350	Rv2460c	DIP-47703E	MI:0676(tandem affinity purification)	pmid:15690043
Rv0350	Rv2461c	DIP-47703E	MI:0676(tandem affinity purification)	pmid:15690043
Rv0350	Rv2501c	DIP-47210E	MI:0676(tandem affinity purification)	pmid:15690043
Rv0350	Rv2521	DIP-4473E	MI:0018(Two hybrid test)	pmid:11196647
Rv0350	Rv2555c	DIP-47302E	MI:0676(tandem affinity purification)	pmid:15690043
Rv0350	Rv2592c	DIP-51370E	MI:0676(tandem affinity purification)	pmid:15690043
Rv0350	Rv2614c	DIP-51742E	MI:0676(tandem affinity purification)	pmid:15690043
Rv0350	Rv2703	DIP-45065E	MI:0401(biochemical)	pmid:12059959
Rv0350	Rv2710	DIP-45065E	MI:0401(biochemical)	pmid:12059959
Rv0350	Rv2733c	DIP-53411E	MI:0676(tandem affinity purification)	pmid:15690043
Rv0350	Rv2783c	DIP-18156E	MI:0019(coimmunoprecipitation)	pmid:9732274
Rv0350	Rv2833c	DIP-49089E	MI:0676(tandem affinity purification)	pmid:15690043
Rv0350	Rv2839c	DIP-49355E	MI:0676(tandem affinity purification)	pmid:15690043
Rv0350	Rv2845c	DIP-48208E	MI:0676(tandem affinity purification)	pmid:15690043
Rv0350	Rv2883c	DIP-50709E	MI:0676(tandem affinity purification)	pmid:15690043
Rv0350	Rv2890c	DIP-48215E	MI:0676(tandem affinity purification)	pmid:15690043
Rv0350	Rv2890c	DIP-52345E	MI:0676(tandem affinity purification)	pmid:15690043
Rv0350	Rv2904c	DIP-48213E	MI:0676(tandem affinity purification)	pmid:15690043
Rv0350	Rv2931	DIP-48347E	MI:0676(tandem affinity purification)	pmid:15690043
Rv0350	Rv2932	DIP-48347E	MI:0676(tandem affinity purification)	pmid:15690043
Rv0350	Rv2933	DIP-48347E	MI:0676(tandem affinity purification)	pmid:15690043
Rv0350	Rv2934	DIP-48347E	MI:0676(tandem affinity purification)	pmid:15690043
Rv0350	Rv2935	DIP-48347E	MI:0676(tandem affinity purification)	pmid:15690043
Rv0350	Rv2940c	DIP-48347E	MI:0676(tandem affinity purification)	pmid:15690043
Rv0350	Rv2947c	DIP-48347E	MI:0676(tandem affinity purification)	pmid:15690043
Rv0350	Rv2967c	DIP-47210E	MI:0676(tandem affinity purification)	pmid:15690043
Rv0350	Rv2981c	DIP-47997E	MI:0676(tandem affinity purification)	pmid:15690043
Rv0350	Rv2996c	DIP-32765E	MI:0018(Two hybrid test)	pmid:14605208
Rv0350	Rv2996c	DIP-32766E	MI:0018(Two hybrid test)	pmid:14605208
Rv0350	Rv2996c	DIP-32768E	MI:0018(Two hybrid test)	pmid:14605208
Rv0350	Rv2996c	DIP-32769E	MI:0018(Two hybrid test)	pmid:14605208
Rv0350	Rv2996c	DIP-36903E	MI:0018(Two hybrid test)	pmid:14605208
Rv0350	Rv3025c	DIP-49417E	MI:0676(tandem affinity purification)	pmid:15690043
Rv0350	Rv3062	DIP-11724E	MI:0019(coimmunoprecipitation)	pmid:11805837
Rv0350	Rv3116	DIP-49859E	MI:0676(tandem affinity purification)	pmid:15690043
Rv0350	Rv3133c	DIP-52057E	MI:0676(tandem affinity purification)	pmid:15690043
Rv0350	Rv3141	DIP-50754E	MI:0676(tandem affinity purification)	pmid:15690043
Rv0350	Rv3206c	DIP-49859E	MI:0676(tandem affinity purification)	pmid:15690043
Rv0350	Rv3211	DIP-50891E	MI:0676(tandem affinity purification)	pmid:15690043
Rv0350	Rv3240c	DIP-49088E	MI:0676(tandem affinity purification)	pmid:15690043
Rv0350	Rv3240c	DIP-51381E	MI:0676(tandem affinity purification)	pmid:15690043
Rv0350	Rv3285	DIP-47210E	MI:0676(tandem affinity purification)	pmid:15690043
Rv0350	Rv3370c	DIP-48128E	MI:0676(tandem affinity purification)	pmid:15690043
Rv0350	Rv3398c	DIP-49434E	MI:0676(tandem affinity purification)	pmid:15690043
Rv0350	Rv3417c	DIP-49865E	MI:0676(tandem affinity purification)|MI:0019(coimmunoprecipitation)	pmid:15690043|pmid:2522091
Rv0350	Rv3417c	DIP-824E	MI:0401(biochemical)	pmid:8776728
Rv0350	Rv3432c	DIP-48201E	MI:0676(tandem affinity purification)	pmid:15690043
Rv0350	Rv3432c	DIP-48202E	MI:0676(tandem affinity purification)	pmid:15690043
Rv0350	Rv3476c	DIP-48198E	MI:0676(tandem affinity purification)	pmid:15690043
Rv0350	Rv3589	DIP-50061E	MI:0676(tandem affinity purification)	pmid:15690043
Rv0350	Rv3596c	DIP-47637E	MI:0676(tandem affinity purification)	pmid:15690043
Rv0350	Rv3596c	DIP-52343E	MI:0676(tandem affinity purification)	pmid:15690043
Rv0350	Rv3602c	DIP-50282E	MI:0676(tandem affinity purification)	pmid:15690043
Rv0350	Rv3610c	DIP-13359E	MI:0019(coimmunoprecipitation)	pmid:11805837
Rv0350	Rv3628	DIP-50473E	MI:0676(tandem affinity purification)	pmid:15690043
Rv0350	Rv3663c	DIP-50173E	MI:0676(tandem affinity purification)	pmid:15690043
Rv0350	Rv3663c	DIP-53475E	MI:0676(tandem affinity purification)	pmid:15690043
Rv0350	Rv3758c	DIP-53475E	MI:0676(tandem affinity purification)	pmid:15690043
Rv0350	Rv3777	DIP-50754E	MI:0676(tandem affinity purification)	pmid:15690043
Rv0350	Rv3797	DIP-47278E	MI:0676(tandem affinity purification)	pmid:15690043
Rv0350	Rv3800c	DIP-48200E	MI:0676(tandem affinity purification)	pmid:15690043
Rv0350	Rv3800c	DIP-48347E	MI:0676(tandem affinity purification)	pmid:15690043
Rv0350	Rv3825c	DIP-48200E	MI:0676(tandem affinity purification)	pmid:15690043
Rv0350	Rv3825c	DIP-48347E	MI:0676(tandem affinity purification)	pmid:15690043
Rv0350	Rv3825c	DIP-50754E	MI:0676(tandem affinity purification)	pmid:15690043
Rv0352	Rv0001	DIP-48081E	MI:0676(tandem affinity purification)	pmid:15690043
Rv0352	Rv0006	DIP-48763E	MI:0676(tandem affinity purification)	pmid:15690043
Rv0352	Rv0350	DIP-18659E	MI:0071(molecular sieving)|MI:0401(biochemical)|MI:0107(surface plasmon resonance)|MI:0028(cosedimentation in solution)|MI:0676(tandem affinity purification)|MI:0107(surface plasmon resonance)	pmid:8599944|pmid:10369787|pmid:10521435|pmid:7603976|pmid:15690043|pmid:10369787
Rv0352	Rv0350	DIP-3022E	MI:0030(cross-linking study)|MI:0019(coimmunoprecipitation)|MI:0004(affinity chromatography technology)	pmid:8943361|pmid:9155010|pmid:9155010
Rv0352	Rv0350	DIP-47582E	MI:0676(tandem affinity purification)	pmid:15690043
Rv0352	Rv0350	DIP-47584E	MI:0676(tandem affinity purification)	pmid:15690043
Rv0352	Rv0352	DIP-17801E	MI:0655(lambda repressor two hybrid)	pmid:11967834
Rv0352	Rv0352	DIP-47577E	MI:0676(tandem affinity purification)	pmid:15690043
Rv0352	Rv0352	DIP-48160E	MI:0071(molecular sieving)|MI:0676(tandem affinity purification)|MI:0013(biophysical)	pmid:15849180|pmid:15690043|pmid:15849180
Rv0352	Rv0363c	DIP-48165E	MI:0676(tandem affinity purification)	pmid:15690043
Rv0352	Rv0384c	DIP-47579E	MI:0676(tandem affinity purification)	pmid:15690043
Rv0352	Rv0384c	DIP-47580E	MI:0676(tandem affinity purification)	pmid:15690043
Rv0352	Rv0384c	DIP-48164E	MI:0676(tandem affinity purification)	pmid:15690043
Rv0352	Rv0408	DIP-50660E	MI:0676(tandem affinity purification)	pmid:15690043
Rv0352	Rv0639	DIP-50249E	MI:0676(tandem affinity purification)	pmid:15690043
Rv0352	Rv0641	DIP-47591E	MI:0676(tandem affinity purification)	pmid:15690043
Rv0352	Rv0641	DIP-48177E	MI:0676(tandem affinity purification)	pmid:15690043
Rv0352	Rv0655	DIP-48173E	MI:0676(tandem affinity purification)	pmid:15690043
Rv0352	Rv0668	DIP-47604E	MI:0676(tandem affinity purification)	pmid:15690043
Rv0352	Rv0668	DIP-48183E	MI:0676(tandem affinity purification)	pmid:15690043
Rv0352	Rv0672	DIP-47578E	MI:0676(tandem affinity purification)	pmid:15690043
Rv0352	Rv0683	DIP-47610E	MI:0676(tandem affinity purification)	pmid:15690043
Rv0352	Rv0685	DIP-47614E	MI:0676(tandem affinity purification)	pmid:15690043
Rv0352	Rv0685	DIP-48192E	MI:0676(tandem affinity purification)	pmid:15690043
Rv0352	Rv0685	DIP-51405E	MI:0676(tandem affinity purification)	pmid:15690043
Rv0352	Rv0700	DIP-48187E	MI:0676(tandem affinity purification)	pmid:15690043
Rv0352	Rv0701	DIP-47593E	MI:0676(tandem affinity purification)	pmid:15690043
Rv0352	Rv0702	DIP-47594E	MI:0676(tandem affinity purification)	pmid:15690043
Rv0352	Rv0704	DIP-47592E	MI:0676(tandem affinity purification)	pmid:15690043
Rv0352	Rv0706	DIP-47600E	MI:0676(tandem affinity purification)	pmid:15690043
Rv0352	Rv0706	DIP-48180E	MI:0676(tandem affinity purification)	pmid:15690043
Rv0352	Rv0707	DIP-47607E	MI:0676(tandem affinity purification)	pmid:15690043
Rv0352	Rv0716	DIP-47595E	MI:0676(tandem affinity purification)	pmid:15690043
Rv0352	Rv0719	DIP-47596E	MI:0676(tandem affinity purification)	pmid:15690043
Rv0352	Rv0721	DIP-47609E	MI:0676(tandem affinity purification)	pmid:15690043
Rv0352	Rv0721	DIP-48185E	MI:0676(tandem affinity purification)	pmid:15690043
Rv0352	Rv0728c	DIP-8859E	MI:0018(Two hybrid test)	pmid:11283351
Rv0352	Rv0820	DIP-48173E	MI:0676(tandem affinity purification)	pmid:15690043
Rv0352	Rv0933	DIP-48173E	MI:0676(tandem affinity purification)	pmid:15690043
Rv0352	Rv1161	DIP-48172E	MI:0676(tandem affinity purification)	pmid:15690043
Rv0352	Rv1253	DIP-47581E	MI:0676(tandem affinity purification)	pmid:15690043
Rv0352	Rv1253	DIP-47613E	MI:0676(tandem affinity purification)	pmid:15690043
Rv0352	Rv1253	DIP-48011E	MI:0676(tandem affinity purification)	pmid:15690043
Rv0352	Rv1253	DIP-48190E	MI:0676(tandem affinity purification)	pmid:15690043
Rv0352	Rv1297	DIP-47590E	MI:0676(tandem affinity purification)	pmid:15690043
Rv0352	Rv1297	DIP-48176E	MI:0676(tandem affinity purification)	pmid:15690043
Rv0352	Rv1308	DIP-48163E	MI:0676(tandem affinity purification)	pmid:15690043
Rv0352	Rv1310	DIP-48163E	MI:0676(tandem affinity purification)	pmid:15690043
Rv0352	Rv1340	DIP-51098E	MI:0676(tandem affinity purification)	pmid:15690043
Rv0352	Rv1392	DIP-47586E	MI:0676(tandem affinity purification)	pmid:15690043
Rv0352	Rv1392	DIP-48169E	MI:0676(tandem affinity purification)	pmid:15690043
Rv0352	Rv1630	DIP-47605E	MI:0676(tandem affinity purification)	pmid:15690043
Rv0352	Rv1641	DIP-47585E	MI:0676(tandem affinity purification)	pmid:15690043
Rv0352	Rv1736c	DIP-48172E	MI:0676(tandem affinity purification)	pmid:15690043
Rv0352	Rv2241	DIP-48161E	MI:0676(tandem affinity purification)	pmid:15690043
Rv0352	Rv2373c	DIP-47577E	MI:0676(tandem affinity purification)	pmid:15690043
Rv0352	Rv2373c	DIP-48160E	MI:0071(molecular sieving)|MI:0676(tandem affinity purification)|MI:0013(biophysical)	pmid:15849180|pmid:15690043|pmid:15849180
Rv0352	Rv2397c	DIP-48173E	MI:0676(tandem affinity purification)	pmid:15690043
Rv0352	Rv2436	DIP-47589E	MI:0676(tandem affinity purification)	pmid:15690043
Rv0352	Rv2457c	DIP-49120E	MI:0676(tandem affinity purification)	pmid:15690043
Rv0352	Rv2592c	DIP-51369E	MI:0676(tandem affinity purification)	pmid:15690043
Rv0352	Rv2733c	DIP-53410E	MI:0676(tandem affinity purification)	pmid:15690043
Rv0352	Rv2737c	DIP-48174E	MI:0676(tandem affinity purification)	pmid:15690043
Rv0352	Rv2833c	DIP-47615E	MI:0676(tandem affinity purification)	pmid:15690043
Rv0352	Rv2839c	DIP-48167E	MI:0676(tandem affinity purification)	pmid:15690043
Rv0352	Rv2879c	DIP-52758E	MI:0676(tandem affinity purification)	pmid:15690043
Rv0352	Rv2883c	DIP-50708E	MI:0676(tandem affinity purification)	pmid:15690043
Rv0352	Rv2890c	DIP-47606E	MI:0676(tandem affinity purification)	pmid:15690043
Rv0352	Rv2890c	DIP-48184E	MI:0676(tandem affinity purification)	pmid:15690043
Rv0352	Rv2904c	DIP-47599E	MI:0676(tandem affinity purification)	pmid:15690043
Rv0352	Rv2904c	DIP-48179E	MI:0676(tandem affinity purification)	pmid:15690043
Rv0352	Rv2996c	DIP-8859E	MI:0018(Two hybrid test)	pmid:11283351
Rv0352	Rv3080c	DIP-48168E	MI:0676(tandem affinity purification)	pmid:15690043
Rv0352	Rv3211	DIP-47581E	MI:0676(tandem affinity purification)	pmid:15690043
Rv0352	Rv3211	DIP-47613E	MI:0676(tandem affinity purification)	pmid:15690043
Rv0352	Rv3211	DIP-48011E	MI:0676(tandem affinity purification)	pmid:15690043
Rv0352	Rv3211	DIP-48190E	MI:0676(tandem affinity purification)	pmid:15690043
Rv0352	Rv3313c	DIP-48162E	MI:0676(tandem affinity purification)	pmid:15690043
Rv0352	Rv3436c	DIP-48653E	MI:0676(tandem affinity purification)	pmid:15690043
Rv0352	Rv3458c	DIP-47608E	MI:0676(tandem affinity purification)	pmid:15690043
Rv0352	Rv3460c	DIP-47611E	MI:0676(tandem affinity purification)	pmid:15690043
Rv0352	Rv3460c	DIP-48188E	MI:0676(tandem affinity purification)	pmid:15690043
Rv0352	Rv3596c	DIP-47579E	MI:0676(tandem affinity purification)	pmid:15690043
Rv0352	Rv3596c	DIP-47580E	MI:0676(tandem affinity purification)	pmid:15690043
Rv0352	Rv3596c	DIP-48164E	MI:0676(tandem affinity purification)	pmid:15690043
Rv0352	Rv3797	DIP-47578E	MI:0676(tandem affinity purification)	pmid:15690043
Rv0357c	Rv0107c	DIP-31231E	MI:0018(Two hybrid test)	pmid:14605208
Rv0357c	Rv0425c	DIP-31231E	MI:0018(Two hybrid test)	pmid:14605208
Rv0357c	Rv0908	DIP-31231E	MI:0018(Two hybrid test)	pmid:14605208
Rv0357c	Rv1997	DIP-31231E	MI:0018(Two hybrid test)	pmid:14605208
Rv0363c	Rv0350	DIP-48386E	MI:0676(tandem affinity purification)	pmid:15690043
Rv0363c	Rv0350	DIP-48628E	MI:0676(tandem affinity purification)	pmid:15690043
Rv0363c	Rv0352	DIP-48165E	MI:0676(tandem affinity purification)	pmid:15690043
Rv0363c	Rv0363c	DIP-18569E	MI:0676(tandem affinity purification)|MI:0114(x-ray crystallography)|MI:0114(x-ray crystallography)|MI:0114(x-ray crystallography)	pmid:15690043|pmid:8939754|pmid:8836102|pmid:10080900
Rv0363c	Rv0363c	DIP-48627E	MI:0676(tandem affinity purification)	pmid:15690043
Rv0363c	Rv0440	DIP-17608E	MI:0029(cosedimentation through density gradient)|MI:0019(coimmunoprecipitation)	pmid:12071968|pmid:10647006
Rv0363c	Rv0655	DIP-50651E	MI:0676(tandem affinity purification)	pmid:15690043
Rv0363c	Rv0668	DIP-16503E	MI:0676(tandem affinity purification)	pmid:11805826
Rv0363c	Rv0685	DIP-48631E	MI:0676(tandem affinity purification)	pmid:15690043
Rv0363c	Rv0685	DIP-48632E	MI:0676(tandem affinity purification)	pmid:15690043
Rv0363c	Rv0820	DIP-50651E	MI:0676(tandem affinity purification)	pmid:15690043
Rv0363c	Rv0933	DIP-50651E	MI:0676(tandem affinity purification)	pmid:15690043
Rv0363c	Rv2150c	DIP-48574E	MI:0676(tandem affinity purification)	pmid:15690043
Rv0363c	Rv2373c	DIP-48165E	MI:0676(tandem affinity purification)	pmid:15690043
Rv0363c	Rv2397c	DIP-50651E	MI:0676(tandem affinity purification)	pmid:15690043
Rv0363c	Rv2879c	DIP-52762E	MI:0676(tandem affinity purification)	pmid:15690043
Rv0363c	Rv2890c	DIP-48389E	MI:0676(tandem affinity purification)	pmid:15690043
Rv0363c	Rv3080c	DIP-48629E	MI:0676(tandem affinity purification)	pmid:15690043
Rv0363c	Rv3417c	DIP-17608E	MI:0029(cosedimentation through density gradient)|MI:0019(coimmunoprecipitation)	pmid:12071968|pmid:10647006
Rv0363c	Rv3455c	DIP-48630E	MI:0676(tandem affinity purification)	pmid:15690043
Rv0373c	Rv0667	DIP-51213E	MI:0676(tandem affinity purification)	pmid:15690043
Rv0384c	Rv0006	DIP-48762E	MI:0676(tandem affinity purification)	pmid:15690043
Rv0384c	Rv0073	DIP-47639E	MI:0676(tandem affinity purification)	pmid:15690043
Rv0384c	Rv0194	DIP-47639E	MI:0676(tandem affinity purification)	pmid:15690043
Rv0384c	Rv0266c	DIP-14473E	MI:0019(coimmunoprecipitation)	pmid:11805837
Rv0384c	Rv0350	DIP-47637E	MI:0676(tandem affinity purification)	pmid:15690043
Rv0384c	Rv0350	DIP-52343E	MI:0676(tandem affinity purification)	pmid:15690043
Rv0384c	Rv0352	DIP-47579E	MI:0676(tandem affinity purification)	pmid:15690043
Rv0384c	Rv0352	DIP-47580E	MI:0676(tandem affinity purification)	pmid:15690043
Rv0384c	Rv0352	DIP-48164E	MI:0676(tandem affinity purification)	pmid:15690043
Rv0384c	Rv0384c	DIP-18163E	MI:0040(electron microscopy)|MI:0071(molecular sieving)|MI:0028(cosedimentation in solution)|MI:0676(tandem affinity purification)|MI:0030(cross-linking study)|MI:0071(molecular sieving)|MI:0655(lambda repressor two hybrid)|MI:0040(electron microscopy)|MI:0071(molecular sieving)|MI:0028(cosedimentation in solution)|MI:0401(biochemical)|MI:0401(biochemical)|MI:0030(cross-linking study)	pmid:10493591|pmid:10493591|pmid:10982797|pmid:15690043|pmid:11061966|pmid:12624113|pmid:14973045|pmid:11061966|pmid:10982797|pmid:10493591|pmid:12624113|pmid:12624113|pmid:12624113
Rv0384c	Rv0384c	DIP-18547E	MI:0040(electron microscopy)|MI:0040(electron microscopy)|MI:0028(cosedimentation in solution)|MI:0676(tandem affinity purification)|MI:0071(molecular sieving)|MI:0071(molecular sieving)	pmid:7623377|pmid:9575205|pmid:9601038|pmid:15690043|pmid:2967816|pmid:9601038
Rv0384c	Rv0384c	DIP-2811E	MI:0071(molecular sieving)|MI:0030(cross-linking study)	pmid:8308017|pmid:8308017
Rv0384c	Rv0417	DIP-47692E	MI:0676(tandem affinity purification)	pmid:15690043
Rv0384c	Rv0440	DIP-49864E	MI:0676(tandem affinity purification)	pmid:15690043
Rv0384c	Rv0490	DIP-47636E	MI:0676(tandem affinity purification)	pmid:15690043
Rv0384c	Rv0655	DIP-47639E	MI:0676(tandem affinity purification)	pmid:15690043
Rv0384c	Rv0667	DIP-47655E	MI:0676(tandem affinity purification)	pmid:15690043
Rv0384c	Rv0667	DIP-5352E	MI:0018(Two hybrid test)	pmid:11196647
Rv0384c	Rv0668	DIP-47656E	MI:0676(tandem affinity purification)	pmid:15690043
Rv0384c	Rv0668	DIP-5352E	MI:0018(Two hybrid test)	pmid:11196647
Rv0384c	Rv0683	DIP-47661E	MI:0676(tandem affinity purification)	pmid:15690043
Rv0384c	Rv0683	DIP-47687E	MI:0676(tandem affinity purification)	pmid:15690043
Rv0384c	Rv0685	DIP-47669E	MI:0676(tandem affinity purification)	pmid:15690043
Rv0384c	Rv0685	DIP-47693E	MI:0676(tandem affinity purification)	pmid:15690043
Rv0384c	Rv0700	DIP-47662E	MI:0676(tandem affinity purification)	pmid:15690043
Rv0384c	Rv0700	DIP-47689E	MI:0676(tandem affinity purification)	pmid:15690043
Rv0384c	Rv0701	DIP-47643E	MI:0676(tandem affinity purification)	pmid:15690043
Rv0384c	Rv0701	DIP-47681E	MI:0676(tandem affinity purification)	pmid:15690043
Rv0384c	Rv0702	DIP-47644E	MI:0676(tandem affinity purification)	pmid:15690043
Rv0384c	Rv0706	DIP-47684E	MI:0676(tandem affinity purification)	pmid:15690043
Rv0384c	Rv0716	DIP-47645E	MI:0676(tandem affinity purification)	pmid:15690043
Rv0384c	Rv0718	DIP-47688E	MI:0676(tandem affinity purification)	pmid:15690043
Rv0384c	Rv0758	DIP-47636E	MI:0676(tandem affinity purification)	pmid:15690043
Rv0384c	Rv0820	DIP-47639E	MI:0676(tandem affinity purification)	pmid:15690043
Rv0384c	Rv0933	DIP-47639E	MI:0676(tandem affinity purification)	pmid:15690043
Rv0384c	Rv0949	DIP-52027E	MI:0676(tandem affinity purification)	pmid:15690043
Rv0384c	Rv0986	DIP-47639E	MI:0676(tandem affinity purification)	pmid:15690043
Rv0384c	Rv1151c	DIP-5415E	MI:0018(Two hybrid test)	pmid:11196647
Rv0384c	Rv1238	DIP-47639E	MI:0676(tandem affinity purification)	pmid:15690043
Rv0384c	Rv1272c	DIP-47639E	MI:0676(tandem affinity purification)	pmid:15690043
Rv0384c	Rv1281c	DIP-47639E	MI:0676(tandem affinity purification)	pmid:15690043
Rv0384c	Rv1286	DIP-2650E	MI:0013(biophysical)	pmid:9391130
Rv0384c	Rv1297	DIP-47641E	MI:0676(tandem affinity purification)	pmid:15690043
Rv0384c	Rv1630	DIP-47657E	MI:0676(tandem affinity purification)	pmid:15690043
Rv0384c	Rv1640c	DIP-49711E	MI:0676(tandem affinity purification)	pmid:15690043
Rv0384c	Rv1687c	DIP-47639E	MI:0676(tandem affinity purification)	pmid:15690043
Rv0384c	Rv1821	DIP-47667E	MI:0676(tandem affinity purification)	pmid:15690043
Rv0384c	Rv1837c	DIP-47678E	MI:0676(tandem affinity purification)	pmid:15690043
Rv0384c	Rv1859	DIP-47639E	MI:0676(tandem affinity purification)	pmid:15690043
Rv0384c	Rv2038c	DIP-47639E	MI:0676(tandem affinity purification)	pmid:15690043
Rv0384c	Rv2373c	DIP-47579E	MI:0676(tandem affinity purification)	pmid:15690043
Rv0384c	Rv2373c	DIP-47580E	MI:0676(tandem affinity purification)	pmid:15690043
Rv0384c	Rv2373c	DIP-48164E	MI:0676(tandem affinity purification)	pmid:15690043
Rv0384c	Rv2397c	DIP-47639E	MI:0676(tandem affinity purification)	pmid:15690043
Rv0384c	Rv2441c	DIP-47652E	MI:0676(tandem affinity purification)	pmid:15690043
Rv0384c	Rv2457c	DIP-47747E	MI:0676(tandem affinity purification)	pmid:15690043
Rv0384c	Rv2457c	DIP-47748E	MI:0676(tandem affinity purification)	pmid:15690043
Rv0384c	Rv2460c	DIP-18546E	MI:0676(tandem affinity purification)|MI:0404(comigration in non denaturing gel electrophoresis)|MI:0401(biochemical)|MI:0071(molecular sieving)|MI:0040(electron microscopy)|MI:0071(molecular sieving)|MI:0028(cosedimentation in solution)|MI:0040(electron microscopy)	pmid:15690043|pmid:11931773|pmid:9575205|pmid:9601038|pmid:7623377|pmid:3303028|pmid:9601038|pmid:9575205
Rv0384c	Rv2461c	DIP-18546E	MI:0676(tandem affinity purification)|MI:0404(comigration in non denaturing gel electrophoresis)|MI:0401(biochemical)|MI:0071(molecular sieving)|MI:0040(electron microscopy)|MI:0071(molecular sieving)|MI:0028(cosedimentation in solution)|MI:0040(electron microscopy)	pmid:15690043|pmid:11931773|pmid:9575205|pmid:9601038|pmid:7623377|pmid:3303028|pmid:9601038|pmid:9575205
Rv0384c	Rv2564	DIP-47639E	MI:0676(tandem affinity purification)	pmid:15690043
Rv0384c	Rv2583c	DIP-47668E	MI:0676(tandem affinity purification)	pmid:15690043
Rv0384c	Rv2583c	DIP-4987E	MI:0018(Two hybrid test)	pmid:11196647
Rv0384c	Rv2592c	DIP-51368E	MI:0676(tandem affinity purification)	pmid:15690043
Rv0384c	Rv2682c	DIP-48296E	MI:0676(tandem affinity purification)	pmid:15690043
Rv0384c	Rv2688c	DIP-47639E	MI:0676(tandem affinity purification)	pmid:15690043
Rv0384c	Rv2832c	DIP-47639E	MI:0676(tandem affinity purification)	pmid:15690043
Rv0384c	Rv2879c	DIP-52754E	MI:0676(tandem affinity purification)	pmid:15690043
Rv0384c	Rv2879c	DIP-52755E	MI:0676(tandem affinity purification)	pmid:15690043
Rv0384c	Rv2883c	DIP-50707E	MI:0676(tandem affinity purification)	pmid:15690043
Rv0384c	Rv2890c	DIP-47658E	MI:0676(tandem affinity purification)	pmid:15690043
Rv0384c	Rv2890c	DIP-47686E	MI:0676(tandem affinity purification)	pmid:15690043
Rv0384c	Rv2900c	DIP-47674E	MI:0676(tandem affinity purification)	pmid:15690043
Rv0384c	Rv2916c	DIP-48408E	MI:0676(tandem affinity purification)	pmid:15690043
Rv0384c	Rv2921c	DIP-48408E	MI:0676(tandem affinity purification)	pmid:15690043
Rv0384c	Rv2936	DIP-47639E	MI:0676(tandem affinity purification)	pmid:15690043
Rv0384c	Rv3100c	DIP-51485E	MI:0676(tandem affinity purification)	pmid:15690043
Rv0384c	Rv3102c	DIP-47639E	MI:0676(tandem affinity purification)	pmid:15690043
Rv0384c	Rv3198c	DIP-52027E	MI:0676(tandem affinity purification)	pmid:15690043
Rv0384c	Rv3240c	DIP-47667E	MI:0676(tandem affinity purification)	pmid:15690043
Rv0384c	Rv3245c	DIP-47636E	MI:0676(tandem affinity purification)	pmid:15690043
Rv0384c	Rv3379c	DIP-48296E	MI:0676(tandem affinity purification)	pmid:15690043
Rv0384c	Rv3417c	DIP-49864E	MI:0676(tandem affinity purification)	pmid:15690043
Rv0384c	Rv3443c	DIP-47649E	MI:0676(tandem affinity purification)	pmid:15690043
Rv0384c	Rv3443c	DIP-47682E	MI:0676(tandem affinity purification)	pmid:15690043
Rv0384c	Rv3458c	DIP-47659E	MI:0676(tandem affinity purification)	pmid:15690043
Rv0384c	Rv3596c	DIP-18163E	MI:0040(electron microscopy)|MI:0071(molecular sieving)|MI:0028(cosedimentation in solution)|MI:0676(tandem affinity purification)|MI:0030(cross-linking study)|MI:0071(molecular sieving)|MI:0655(lambda repressor two hybrid)|MI:0040(electron microscopy)|MI:0071(molecular sieving)|MI:0028(cosedimentation in solution)|MI:0401(biochemical)|MI:0401(biochemical)|MI:0030(cross-linking study)	pmid:10493591|pmid:10493591|pmid:10982797|pmid:15690043|pmid:11061966|pmid:12624113|pmid:14973045|pmid:11061966|pmid:10982797|pmid:10493591|pmid:12624113|pmid:12624113|pmid:12624113
Rv0384c	Rv3596c	DIP-18547E	MI:0040(electron microscopy)|MI:0040(electron microscopy)|MI:0028(cosedimentation in solution)|MI:0676(tandem affinity purification)|MI:0071(molecular sieving)|MI:0071(molecular sieving)	pmid:7623377|pmid:9575205|pmid:9601038|pmid:15690043|pmid:2967816|pmid:9601038
Rv0384c	Rv3596c	DIP-2811E	MI:0071(molecular sieving)|MI:0030(cross-linking study)	pmid:8308017|pmid:8308017
Rv0384c	Rv3598c	DIP-49711E	MI:0676(tandem affinity purification)	pmid:15690043
Rv0384c	Rv3663c	DIP-47639E	MI:0676(tandem affinity purification)	pmid:15690043
Rv0384c	Rv3758c	DIP-47639E	MI:0676(tandem affinity purification)	pmid:15690043
Rv0384c	Rv3764c	DIP-47636E	MI:0676(tandem affinity purification)	pmid:15690043
Rv0389	Rv3398c	DIP-49436E	MI:0676(tandem affinity purification)	pmid:15690043
Rv0391	Rv0391	DIP-18465E	MI:0114(x-ray crystallography)	pmid:8831789
Rv0391	Rv0391	DIP-18550E	MI:0114(x-ray crystallography)|MI:0655(lambda repressor two hybrid)	pmid:9843488|pmid:14973045
Rv0391	Rv0808	DIP-14748E	MI:0676(tandem affinity purification)	pmid:11805826
Rv0391	Rv1079	DIP-18465E	MI:0114(x-ray crystallography)	pmid:8831789
Rv0391	Rv1079	DIP-18550E	MI:0114(x-ray crystallography)|MI:0655(lambda repressor two hybrid)	pmid:9843488|pmid:14973045
Rv0391	Rv2361c	DIP-6731E	MI:0018(Two hybrid test)	pmid:11283351
Rv0391	Rv3340	DIP-18550E	MI:0114(x-ray crystallography)|MI:0655(lambda repressor two hybrid)	pmid:9843488|pmid:14973045
Rv0400c	Rv0014c	DIP-24400E	MI:0018(Two hybrid test)	pmid:14605208
Rv0400c	Rv0015c	DIP-24400E	MI:0018(Two hybrid test)	pmid:14605208
Rv0400c	Rv1819c	DIP-25201E	MI:0018(Two hybrid test)	pmid:14605208
Rv0400c	Rv2088	DIP-24400E	MI:0018(Two hybrid test)	pmid:14605208
Rv0400c	Rv2176	DIP-24400E	MI:0018(Two hybrid test)	pmid:14605208
Rv0405	Rv0350	DIP-48347E	MI:0676(tandem affinity purification)	pmid:15690043
Rv0405	Rv0405	DIP-48346E	MI:0676(tandem affinity purification)	pmid:15690043
Rv0405	Rv0405	DIP-57116E	MI:0071(molecular sieving)	pmid:16564177
Rv0405	Rv1180	DIP-48346E	MI:0676(tandem affinity purification)	pmid:15690043
Rv0405	Rv1180	DIP-57116E	MI:0071(molecular sieving)	pmid:16564177
Rv0405	Rv1181	DIP-57116E	MI:0071(molecular sieving)	pmid:16564177
Rv0405	Rv1527c	DIP-48346E	MI:0676(tandem affinity purification)	pmid:15690043
Rv0405	Rv1527c	DIP-57116E	MI:0071(molecular sieving)	pmid:16564177
Rv0405	Rv1661	DIP-48346E	MI:0676(tandem affinity purification)	pmid:15690043
Rv0405	Rv1661	DIP-57116E	MI:0071(molecular sieving)	pmid:16564177
Rv0405	Rv1662	DIP-48346E	MI:0676(tandem affinity purification)	pmid:15690043
Rv0405	Rv1662	DIP-57116E	MI:0071(molecular sieving)	pmid:16564177
Rv0405	Rv1663	DIP-57116E	MI:0071(molecular sieving)	pmid:16564177
Rv0405	Rv1664	DIP-48346E	MI:0676(tandem affinity purification)	pmid:15690043
Rv0405	Rv1664	DIP-57116E	MI:0071(molecular sieving)	pmid:16564177
Rv0405	Rv2048c	DIP-48346E	MI:0676(tandem affinity purification)	pmid:15690043
Rv0405	Rv2048c	DIP-57116E	MI:0071(molecular sieving)	pmid:16564177
Rv0405	Rv2245	DIP-48346E	MI:0676(tandem affinity purification)	pmid:15690043
Rv0405	Rv2245	DIP-57116E	MI:0071(molecular sieving)	pmid:16564177
Rv0405	Rv2246	DIP-48346E	MI:0676(tandem affinity purification)	pmid:15690043
Rv0405	Rv2246	DIP-57116E	MI:0071(molecular sieving)	pmid:16564177
Rv0405	Rv2381c	DIP-57116E	MI:0071(molecular sieving)	pmid:16564177
Rv0405	Rv2382c	DIP-48346E	MI:0676(tandem affinity purification)	pmid:15690043
Rv0405	Rv2382c	DIP-57116E	MI:0071(molecular sieving)	pmid:16564177
Rv0405	Rv2931	DIP-48346E	MI:0676(tandem affinity purification)	pmid:15690043
Rv0405	Rv2931	DIP-57116E	MI:0071(molecular sieving)	pmid:16564177
Rv0405	Rv2932	DIP-48346E	MI:0676(tandem affinity purification)	pmid:15690043
Rv0405	Rv2932	DIP-57116E	MI:0071(molecular sieving)	pmid:16564177
Rv0405	Rv2933	DIP-48346E	MI:0676(tandem affinity purification)	pmid:15690043
Rv0405	Rv2933	DIP-57116E	MI:0071(molecular sieving)	pmid:16564177
Rv0405	Rv2934	DIP-48346E	MI:0676(tandem affinity purification)	pmid:15690043
Rv0405	Rv2934	DIP-57116E	MI:0071(molecular sieving)	pmid:16564177
Rv0405	Rv2935	DIP-48346E	MI:0676(tandem affinity purification)	pmid:15690043
Rv0405	Rv2935	DIP-57116E	MI:0071(molecular sieving)	pmid:16564177
Rv0405	Rv2940c	DIP-48346E	MI:0676(tandem affinity purification)	pmid:15690043
Rv0405	Rv2940c	DIP-57116E	MI:0071(molecular sieving)	pmid:16564177
Rv0405	Rv2946c	DIP-57116E	MI:0071(molecular sieving)	pmid:16564177
Rv0405	Rv2947c	DIP-48346E	MI:0676(tandem affinity purification)	pmid:15690043
Rv0405	Rv2947c	DIP-57116E	MI:0071(molecular sieving)	pmid:16564177
Rv0405	Rv3800c	DIP-48346E	MI:0676(tandem affinity purification)	pmid:15690043
Rv0405	Rv3800c	DIP-57116E	MI:0071(molecular sieving)	pmid:16564177
Rv0405	Rv3825c	DIP-48346E	MI:0676(tandem affinity purification)	pmid:15690043
Rv0405	Rv3825c	DIP-57116E	MI:0071(molecular sieving)	pmid:16564177
Rv0408	Rv0352	DIP-50660E	MI:0676(tandem affinity purification)	pmid:15690043
Rv0408	Rv0408	DIP-47496E	MI:0676(tandem affinity purification)|MI:0655(lambda repressor two hybrid)	pmid:15690043|pmid:14973045
Rv0408	Rv0408	DIP-50658E	MI:0676(tandem affinity purification)	pmid:15690043
Rv0408	Rv0440	DIP-17612E	MI:0019(coimmunoprecipitation)	pmid:10647006
Rv0408	Rv0685	DIP-50661E	MI:0676(tandem affinity purification)	pmid:15690043
Rv0408	Rv0685	DIP-50662E	MI:0676(tandem affinity purification)	pmid:15690043
Rv0408	Rv0685	DIP-51406E	MI:0676(tandem affinity purification)	pmid:15690043
Rv0408	Rv2373c	DIP-50660E	MI:0676(tandem affinity purification)	pmid:15690043
Rv0408	Rv3051c	DIP-47500E	MI:0676(tandem affinity purification)	pmid:15690043
Rv0408	Rv3417c	DIP-17612E	MI:0019(coimmunoprecipitation)	pmid:10647006
Rv0409	Rv0409	DIP-18628E	MI:0404(comigration in non denaturing gel electrophoresis)	pmid:3020034
Rv0409	Rv0409	DIP-3916E	MI:0401(biochemical)	pmid:10074080
Rv0409	Rv0409	DIP-51682E	MI:0676(tandem affinity purification)	pmid:15690043
Rv0409	Rv0685	DIP-51684E	MI:0676(tandem affinity purification)	pmid:15690043
Rv0409	Rv1640c	DIP-49702E	MI:0676(tandem affinity purification)	pmid:15690043
Rv0409	Rv3598c	DIP-49702E	MI:0676(tandem affinity purification)	pmid:15690043
Rv0409	Rv3809c	DIP-51683E	MI:0676(tandem affinity purification)	pmid:15690043
Rv0417	Rv0384c	DIP-47692E	MI:0676(tandem affinity purification)	pmid:15690043
Rv0417	Rv0417	DIP-56458E	MI:0655(lambda repressor two hybrid)	pmid:14973045
Rv0417	Rv0440	DIP-17619E	MI:0019(coimmunoprecipitation)	pmid:10647006
Rv0417	Rv3417c	DIP-17619E	MI:0019(coimmunoprecipitation)	pmid:10647006
Rv0417	Rv3596c	DIP-47692E	MI:0676(tandem affinity purification)	pmid:15690043
Rv0422c	Rv0440	DIP-17618E	MI:0019(coimmunoprecipitation)	pmid:10647006
Rv0422c	Rv3417c	DIP-17618E	MI:0019(coimmunoprecipitation)	pmid:10647006
Rv0425c	Rv0357c	DIP-31231E	MI:0018(Two hybrid test)	pmid:14605208
Rv0425c	Rv0853c	DIP-8582E	MI:0018(Two hybrid test)	pmid:11283351
Rv0425c	Rv1659	DIP-35764E	MI:0018(Two hybrid test)	pmid:14605208
Rv0425c	Rv2217	DIP-35355E	MI:0018(Two hybrid test)	pmid:14605208
Rv0425c	Rv2643	DIP-54819E	MI:0112(ubiquitin reconstruction)	pmid:16093310
Rv0425c	Rv2971	DIP-38235E	MI:0018(Two hybrid test)	pmid:14605208
Rv0427c	Rv0427c	DIP-52111E	MI:0676(tandem affinity purification)	pmid:15690043
Rv0427c	Rv0462	DIP-52114E	MI:0676(tandem affinity purification)	pmid:15690043
Rv0427c	Rv0794c	DIP-52114E	MI:0676(tandem affinity purification)	pmid:15690043
Rv0427c	Rv2215	DIP-52113E	MI:0676(tandem affinity purification)	pmid:15690043
Rv0427c	Rv2241	DIP-52112E	MI:0676(tandem affinity purification)	pmid:15690043
Rv0427c	Rv2495c	DIP-52113E	MI:0676(tandem affinity purification)	pmid:15690043
Rv0427c	Rv2713	DIP-52114E	MI:0676(tandem affinity purification)	pmid:15690043
Rv0427c	Rv2855	DIP-52114E	MI:0676(tandem affinity purification)	pmid:15690043
Rv0427c	Rv3303c	DIP-52114E	MI:0676(tandem affinity purification)	pmid:15690043
Rv0435c	Rv0009	DIP-13356E	MI:0019(coimmunoprecipitation)	pmid:11805837
Rv0435c	Rv0350	DIP-13359E	MI:0019(coimmunoprecipitation)	pmid:11805837
Rv0435c	Rv0435c	DIP-10853E	MI:0018(Two hybrid test)|MI:0018(Two hybrid test)	pmid:11742986|pmid:11595789
Rv0435c	Rv0435c	DIP-10853E	MI:0018(Two hybrid test)|MI:0018(Two hybrid test)	pmid:11742986|pmid:11595789
Rv0435c	Rv0435c	DIP-11306E	MI:0676(tandem affinity purification)|MI:0018(Two hybrid test)	pmid:11805826|pmid:11742986
Rv0435c	Rv0435c	DIP-11306E	MI:0676(tandem affinity purification)|MI:0018(Two hybrid test)	pmid:11805826|pmid:11742986
Rv0435c	Rv0435c	DIP-1230E	MI:0013(biophysical)	pmid:8681382
Rv0435c	Rv0435c	DIP-1230E	MI:0013(biophysical)	pmid:8681382
Rv0435c	Rv0435c	DIP-13371E	MI:0676(tandem affinity purification)|MI:0019(coimmunoprecipitation)	pmid:11805826|pmid:11805837
Rv0435c	Rv0435c	DIP-13371E	MI:0676(tandem affinity purification)|MI:0019(coimmunoprecipitation)	pmid:11805826|pmid:11805837
Rv0435c	Rv0435c	DIP-13372E	MI:0019(coimmunoprecipitation)	pmid:11805837
Rv0435c	Rv0435c	DIP-13372E	MI:0019(coimmunoprecipitation)	pmid:11805837
Rv0435c	Rv0435c	DIP-16526E	MI:0676(tandem affinity purification)	pmid:11805826
Rv0435c	Rv0435c	DIP-16526E	MI:0676(tandem affinity purification)	pmid:11805826
Rv0435c	Rv0435c	DIP-16527E	MI:0676(tandem affinity purification)	pmid:11805826
Rv0435c	Rv0435c	DIP-16527E	MI:0676(tandem affinity purification)	pmid:11805826
Rv0435c	Rv0435c	DIP-16528E	MI:0676(tandem affinity purification)	pmid:11805826
Rv0435c	Rv0435c	DIP-16528E	MI:0676(tandem affinity purification)	pmid:11805826
Rv0435c	Rv0435c	DIP-17429E	MI:0676(tandem affinity purification)	pmid:11805826
Rv0435c	Rv0435c	DIP-17429E	MI:0676(tandem affinity purification)	pmid:11805826
Rv0435c	Rv0435c	DIP-1771E	MI:0018(Two hybrid test)|MI:0018(Two hybrid test)|MI:0018(Two hybrid test)	pmid:11742986|pmid:11595789|pmid:10688190
Rv0435c	Rv0435c	DIP-1772E	MI:0019(coimmunoprecipitation)|MI:0018(Two hybrid test)|MI:0018(Two hybrid test)|MI:0018(Two hybrid test)	pmid:11805837|pmid:11595789|pmid:11805826|pmid:10688190
Rv0435c	Rv0435c	DIP-1772E	MI:0019(coimmunoprecipitation)|MI:0018(Two hybrid test)|MI:0018(Two hybrid test)|MI:0018(Two hybrid test)	pmid:11805837|pmid:11595789|pmid:11805826|pmid:10688190
Rv0435c	Rv0435c	DIP-1773E	MI:0018(Two hybrid test)|MI:0018(Two hybrid test)|MI:0018(Two hybrid test)|MI:0019(coimmunoprecipitation)|MI:0018(Two hybrid test)|MI:0018(Two hybrid test)	pmid:11595789|pmid:10688190|pmid:11805826|pmid:11805837|pmid:11283351|pmid:11742986
Rv0435c	Rv0435c	DIP-1773E	MI:0018(Two hybrid test)|MI:0018(Two hybrid test)|MI:0018(Two hybrid test)|MI:0019(coimmunoprecipitation)|MI:0018(Two hybrid test)|MI:0018(Two hybrid test)	pmid:11595789|pmid:10688190|pmid:11805826|pmid:11805837|pmid:11283351|pmid:11742986
Rv0435c	Rv0435c	DIP-24002E	MI:0018(Two hybrid test)	pmid:14605208
Rv0435c	Rv0435c	DIP-24002E	MI:0018(Two hybrid test)	pmid:14605208
Rv0435c	Rv0435c	DIP-3176E	MI:0019(coimmunoprecipitation)|MI:0018(Two hybrid test)|MI:0071(molecular sieving)	pmid:8955118|pmid:8955118|pmid:8955118
Rv0435c	Rv0435c	DIP-3176E	MI:0019(coimmunoprecipitation)|MI:0018(Two hybrid test)|MI:0071(molecular sieving)	pmid:8955118|pmid:8955118|pmid:8955118
Rv0435c	Rv0435c	DIP-3895E	MI:0018(Two hybrid test)|MI:0018(Two hybrid test)|MI:0018(Two hybrid test)	pmid:10688190|pmid:11283351|pmid:11742986
Rv0435c	Rv0435c	DIP-3895E	MI:0018(Two hybrid test)|MI:0018(Two hybrid test)|MI:0018(Two hybrid test)	pmid:10688190|pmid:11283351|pmid:11742986
Rv0435c	Rv0435c	DIP-39869E	MI:0018(Two hybrid test)	pmid:14605208
Rv0435c	Rv0435c	DIP-39957E	MI:0018(Two hybrid test)	pmid:14605208
Rv0435c	Rv0435c	DIP-41533E	MI:0018(Two hybrid test)	pmid:14704431
Rv0435c	Rv0435c	DIP-42649E	MI:0018(Two hybrid test)	pmid:14704431
Rv0435c	Rv0435c	DIP-48832E	MI:0676(tandem affinity purification)	pmid:15690043
Rv0435c	Rv0435c	DIP-59281E	MI:0071(molecular sieving)|MI:0114(x-ray crystallography)	pmid:18462676|pmid:18462676
Rv0435c	Rv0435c	DIP-6408E	MI:0018(Two hybrid test)	pmid:11283351
Rv0435c	Rv0435c	DIP-6408E	MI:0018(Two hybrid test)	pmid:11283351
Rv0435c	Rv0462	DIP-11372E	MI:0019(coimmunoprecipitation)	pmid:11805837
Rv0435c	Rv0683	DIP-48838E	MI:0676(tandem affinity purification)	pmid:15690043
Rv0435c	Rv0702	DIP-48835E	MI:0676(tandem affinity purification)	pmid:15690043
Rv0435c	Rv0728c	DIP-8849E	MI:0018(Two hybrid test)	pmid:11283351
Rv0435c	Rv1104	DIP-43256E	MI:0018(Two hybrid test)|MI:0004(affinity chromatography technology)	pmid:14704431|pmid:14704431
Rv0435c	Rv1640c	DIP-15434E	MI:0676(tandem affinity purification)	pmid:11805826
Rv0435c	Rv1699	DIP-17155E	MI:0676(tandem affinity purification)	pmid:11805826
Rv0435c	Rv1699	DIP-17156E	MI:0676(tandem affinity purification)	pmid:11805826
Rv0435c	Rv1699	DIP-17157E	MI:0676(tandem affinity purification)	pmid:11805826
Rv0435c	Rv2045c	DIP-43256E	MI:0018(Two hybrid test)|MI:0004(affinity chromatography technology)	pmid:14704431|pmid:14704431
Rv0435c	Rv2115c	DIP-10853E	MI:0018(Two hybrid test)|MI:0018(Two hybrid test)	pmid:11742986|pmid:11595789
Rv0435c	Rv2115c	DIP-10853E	MI:0018(Two hybrid test)|MI:0018(Two hybrid test)	pmid:11742986|pmid:11595789
Rv0435c	Rv2115c	DIP-11306E	MI:0676(tandem affinity purification)|MI:0018(Two hybrid test)	pmid:11805826|pmid:11742986
Rv0435c	Rv2115c	DIP-11306E	MI:0676(tandem affinity purification)|MI:0018(Two hybrid test)	pmid:11805826|pmid:11742986
Rv0435c	Rv2115c	DIP-1230E	MI:0013(biophysical)	pmid:8681382
Rv0435c	Rv2115c	DIP-1230E	MI:0013(biophysical)	pmid:8681382
Rv0435c	Rv2115c	DIP-13371E	MI:0676(tandem affinity purification)|MI:0019(coimmunoprecipitation)	pmid:11805826|pmid:11805837
Rv0435c	Rv2115c	DIP-13371E	MI:0676(tandem affinity purification)|MI:0019(coimmunoprecipitation)	pmid:11805826|pmid:11805837
Rv0435c	Rv2115c	DIP-13372E	MI:0019(coimmunoprecipitation)	pmid:11805837
Rv0435c	Rv2115c	DIP-13372E	MI:0019(coimmunoprecipitation)	pmid:11805837
Rv0435c	Rv2115c	DIP-16526E	MI:0676(tandem affinity purification)	pmid:11805826
Rv0435c	Rv2115c	DIP-16526E	MI:0676(tandem affinity purification)	pmid:11805826
Rv0435c	Rv2115c	DIP-16527E	MI:0676(tandem affinity purification)	pmid:11805826
Rv0435c	Rv2115c	DIP-16527E	MI:0676(tandem affinity purification)	pmid:11805826
Rv0435c	Rv2115c	DIP-16528E	MI:0676(tandem affinity purification)	pmid:11805826
Rv0435c	Rv2115c	DIP-16528E	MI:0676(tandem affinity purification)	pmid:11805826
Rv0435c	Rv2115c	DIP-17429E	MI:0676(tandem affinity purification)	pmid:11805826
Rv0435c	Rv2115c	DIP-17429E	MI:0676(tandem affinity purification)	pmid:11805826
Rv0435c	Rv2115c	DIP-1771E	MI:0018(Two hybrid test)|MI:0018(Two hybrid test)|MI:0018(Two hybrid test)	pmid:11742986|pmid:11595789|pmid:10688190
Rv0435c	Rv2115c	DIP-1772E	MI:0019(coimmunoprecipitation)|MI:0018(Two hybrid test)|MI:0018(Two hybrid test)|MI:0018(Two hybrid test)	pmid:11805837|pmid:11595789|pmid:11805826|pmid:10688190
Rv0435c	Rv2115c	DIP-1772E	MI:0019(coimmunoprecipitation)|MI:0018(Two hybrid test)|MI:0018(Two hybrid test)|MI:0018(Two hybrid test)	pmid:11805837|pmid:11595789|pmid:11805826|pmid:10688190
Rv0435c	Rv2115c	DIP-1773E	MI:0018(Two hybrid test)|MI:0018(Two hybrid test)|MI:0018(Two hybrid test)|MI:0019(coimmunoprecipitation)|MI:0018(Two hybrid test)|MI:0018(Two hybrid test)	pmid:11595789|pmid:10688190|pmid:11805826|pmid:11805837|pmid:11283351|pmid:11742986
Rv0435c	Rv2115c	DIP-1773E	MI:0018(Two hybrid test)|MI:0018(Two hybrid test)|MI:0018(Two hybrid test)|MI:0019(coimmunoprecipitation)|MI:0018(Two hybrid test)|MI:0018(Two hybrid test)	pmid:11595789|pmid:10688190|pmid:11805826|pmid:11805837|pmid:11283351|pmid:11742986
Rv0435c	Rv2115c	DIP-24002E	MI:0018(Two hybrid test)	pmid:14605208
Rv0435c	Rv2115c	DIP-24002E	MI:0018(Two hybrid test)	pmid:14605208
Rv0435c	Rv2115c	DIP-3176E	MI:0019(coimmunoprecipitation)|MI:0018(Two hybrid test)|MI:0071(molecular sieving)	pmid:8955118|pmid:8955118|pmid:8955118
Rv0435c	Rv2115c	DIP-3176E	MI:0019(coimmunoprecipitation)|MI:0018(Two hybrid test)|MI:0071(molecular sieving)	pmid:8955118|pmid:8955118|pmid:8955118
Rv0435c	Rv2115c	DIP-3895E	MI:0018(Two hybrid test)|MI:0018(Two hybrid test)|MI:0018(Two hybrid test)	pmid:10688190|pmid:11283351|pmid:11742986
Rv0435c	Rv2115c	DIP-3895E	MI:0018(Two hybrid test)|MI:0018(Two hybrid test)|MI:0018(Two hybrid test)	pmid:10688190|pmid:11283351|pmid:11742986
Rv0435c	Rv2115c	DIP-39869E	MI:0018(Two hybrid test)	pmid:14605208
Rv0435c	Rv2115c	DIP-39957E	MI:0018(Two hybrid test)	pmid:14605208
Rv0435c	Rv2115c	DIP-41533E	MI:0018(Two hybrid test)	pmid:14704431
Rv0435c	Rv2115c	DIP-48832E	MI:0676(tandem affinity purification)	pmid:15690043
Rv0435c	Rv2115c	DIP-59281E	MI:0071(molecular sieving)|MI:0114(x-ray crystallography)	pmid:18462676|pmid:18462676
Rv0435c	Rv2115c	DIP-6408E	MI:0018(Two hybrid test)	pmid:11283351
Rv0435c	Rv2115c	DIP-6408E	MI:0018(Two hybrid test)	pmid:11283351
Rv0435c	Rv2176	DIP-13124E	MI:0019(coimmunoprecipitation)	pmid:11805837
Rv0435c	Rv2357c	DIP-42650E	MI:0018(Two hybrid test)	pmid:14704431
Rv0435c	Rv2373c	DIP-37287E	MI:0018(Two hybrid test)	pmid:14605208
Rv0435c	Rv2538c	DIP-14786E	MI:0676(tandem affinity purification)	pmid:11805826
Rv0435c	Rv2713	DIP-11372E	MI:0019(coimmunoprecipitation)	pmid:11805837
Rv0435c	Rv2855	DIP-11372E	MI:0019(coimmunoprecipitation)	pmid:11805837
Rv0435c	Rv2996c	DIP-8849E	MI:0018(Two hybrid test)	pmid:11283351
Rv0435c	Rv3227	DIP-14786E	MI:0676(tandem affinity purification)	pmid:11805826
Rv0435c	Rv3303c	DIP-11372E	MI:0019(coimmunoprecipitation)	pmid:11805837
Rv0435c	Rv3598c	DIP-15434E	MI:0676(tandem affinity purification)	pmid:11805826
Rv0435c	Rv3610c	DIP-10853E	MI:0018(Two hybrid test)|MI:0018(Two hybrid test)	pmid:11742986|pmid:11595789
Rv0435c	Rv3610c	DIP-10853E	MI:0018(Two hybrid test)|MI:0018(Two hybrid test)	pmid:11742986|pmid:11595789
Rv0435c	Rv3610c	DIP-11306E	MI:0676(tandem affinity purification)|MI:0018(Two hybrid test)	pmid:11805826|pmid:11742986
Rv0435c	Rv3610c	DIP-11306E	MI:0676(tandem affinity purification)|MI:0018(Two hybrid test)	pmid:11805826|pmid:11742986
Rv0435c	Rv3610c	DIP-1230E	MI:0013(biophysical)	pmid:8681382
Rv0435c	Rv3610c	DIP-1230E	MI:0013(biophysical)	pmid:8681382
Rv0435c	Rv3610c	DIP-13371E	MI:0676(tandem affinity purification)|MI:0019(coimmunoprecipitation)	pmid:11805826|pmid:11805837
Rv0435c	Rv3610c	DIP-13371E	MI:0676(tandem affinity purification)|MI:0019(coimmunoprecipitation)	pmid:11805826|pmid:11805837
Rv0435c	Rv3610c	DIP-13372E	MI:0019(coimmunoprecipitation)	pmid:11805837
Rv0435c	Rv3610c	DIP-13372E	MI:0019(coimmunoprecipitation)	pmid:11805837
Rv0435c	Rv3610c	DIP-16526E	MI:0676(tandem affinity purification)	pmid:11805826
Rv0435c	Rv3610c	DIP-16526E	MI:0676(tandem affinity purification)	pmid:11805826
Rv0435c	Rv3610c	DIP-16527E	MI:0676(tandem affinity purification)	pmid:11805826
Rv0435c	Rv3610c	DIP-16527E	MI:0676(tandem affinity purification)	pmid:11805826
Rv0435c	Rv3610c	DIP-16528E	MI:0676(tandem affinity purification)	pmid:11805826
Rv0435c	Rv3610c	DIP-16528E	MI:0676(tandem affinity purification)	pmid:11805826
Rv0435c	Rv3610c	DIP-17429E	MI:0676(tandem affinity purification)	pmid:11805826
Rv0435c	Rv3610c	DIP-17429E	MI:0676(tandem affinity purification)	pmid:11805826
Rv0435c	Rv3610c	DIP-1771E	MI:0018(Two hybrid test)|MI:0018(Two hybrid test)|MI:0018(Two hybrid test)	pmid:11742986|pmid:11595789|pmid:10688190
Rv0435c	Rv3610c	DIP-1772E	MI:0019(coimmunoprecipitation)|MI:0018(Two hybrid test)|MI:0018(Two hybrid test)|MI:0018(Two hybrid test)	pmid:11805837|pmid:11595789|pmid:11805826|pmid:10688190
Rv0435c	Rv3610c	DIP-1772E	MI:0019(coimmunoprecipitation)|MI:0018(Two hybrid test)|MI:0018(Two hybrid test)|MI:0018(Two hybrid test)	pmid:11805837|pmid:11595789|pmid:11805826|pmid:10688190
Rv0435c	Rv3610c	DIP-1773E	MI:0018(Two hybrid test)|MI:0018(Two hybrid test)|MI:0018(Two hybrid test)|MI:0019(coimmunoprecipitation)|MI:0018(Two hybrid test)|MI:0018(Two hybrid test)	pmid:11595789|pmid:10688190|pmid:11805826|pmid:11805837|pmid:11283351|pmid:11742986
Rv0435c	Rv3610c	DIP-1773E	MI:0018(Two hybrid test)|MI:0018(Two hybrid test)|MI:0018(Two hybrid test)|MI:0019(coimmunoprecipitation)|MI:0018(Two hybrid test)|MI:0018(Two hybrid test)	pmid:11595789|pmid:10688190|pmid:11805826|pmid:11805837|pmid:11283351|pmid:11742986
Rv0435c	Rv3610c	DIP-24002E	MI:0018(Two hybrid test)	pmid:14605208
Rv0435c	Rv3610c	DIP-24002E	MI:0018(Two hybrid test)	pmid:14605208
Rv0435c	Rv3610c	DIP-3176E	MI:0019(coimmunoprecipitation)|MI:0018(Two hybrid test)|MI:0071(molecular sieving)	pmid:8955118|pmid:8955118|pmid:8955118
Rv0435c	Rv3610c	DIP-3176E	MI:0019(coimmunoprecipitation)|MI:0018(Two hybrid test)|MI:0071(molecular sieving)	pmid:8955118|pmid:8955118|pmid:8955118
Rv0435c	Rv3610c	DIP-3895E	MI:0018(Two hybrid test)|MI:0018(Two hybrid test)|MI:0018(Two hybrid test)	pmid:10688190|pmid:11283351|pmid:11742986
Rv0435c	Rv3610c	DIP-3895E	MI:0018(Two hybrid test)|MI:0018(Two hybrid test)|MI:0018(Two hybrid test)	pmid:10688190|pmid:11283351|pmid:11742986
Rv0435c	Rv3610c	DIP-39869E	MI:0018(Two hybrid test)	pmid:14605208
Rv0435c	Rv3610c	DIP-39957E	MI:0018(Two hybrid test)	pmid:14605208
Rv0435c	Rv3610c	DIP-41533E	MI:0018(Two hybrid test)	pmid:14704431
Rv0435c	Rv3610c	DIP-42649E	MI:0018(Two hybrid test)	pmid:14704431
Rv0435c	Rv3610c	DIP-48832E	MI:0676(tandem affinity purification)	pmid:15690043
Rv0435c	Rv3610c	DIP-59281E	MI:0071(molecular sieving)|MI:0114(x-ray crystallography)	pmid:18462676|pmid:18462676
Rv0435c	Rv3610c	DIP-6408E	MI:0018(Two hybrid test)	pmid:11283351
Rv0435c	Rv3610c	DIP-6408E	MI:0018(Two hybrid test)	pmid:11283351
Rv0438c	Rv0438c	DIP-18457E	MI:0018(Two hybrid test)|MI:0013(biophysical)|MI:0114(x-ray crystallography)|MI:0676(tandem affinity purification)|MI:0114(x-ray crystallography)	pmid:12372836|pmid:11428898|pmid:11428898|pmid:15690043|pmid:11525167
Rv0438c	Rv0994	DIP-18457E	MI:0018(Two hybrid test)|MI:0013(biophysical)|MI:0114(x-ray crystallography)|MI:0676(tandem affinity purification)|MI:0114(x-ray crystallography)	pmid:12372836|pmid:11428898|pmid:11428898|pmid:15690043|pmid:11525167
Rv0438c	Rv1161	DIP-56361E	MI:0018(Two hybrid test)	pmid:15247236
Rv0438c	Rv1736c	DIP-56361E	MI:0018(Two hybrid test)	pmid:15247236
Rv0438c	Rv3010c	DIP-49858E	MI:0676(tandem affinity purification)	pmid:15690043
Rv0440	Rv0003	DIP-50834E	MI:0676(tandem affinity purification)	pmid:15690043
Rv0440	Rv0006	DIP-17639E	MI:0019(coimmunoprecipitation)	pmid:10647006
Rv0440	Rv0032	DIP-17621E	MI:0019(coimmunoprecipitation)	pmid:10647006
Rv0440	Rv0073	DIP-17646E	MI:0019(coimmunoprecipitation)	pmid:10647006
Rv0440	Rv0073	DIP-48532E	MI:0676(tandem affinity purification)	pmid:15690043
Rv0440	Rv0087	DIP-49237E	MI:0676(tandem affinity purification)	pmid:15690043
Rv0440	Rv0118c	DIP-17600E	MI:0019(coimmunoprecipitation)	pmid:10647006
Rv0440	Rv0350	DIP-49865E	MI:0676(tandem affinity purification)|MI:0019(coimmunoprecipitation)	pmid:15690043|pmid:2522091
Rv0440	Rv0350	DIP-824E	MI:0401(biochemical)	pmid:8776728
Rv0440	Rv0363c	DIP-17608E	MI:0029(cosedimentation through density gradient)|MI:0019(coimmunoprecipitation)	pmid:12071968|pmid:10647006
Rv0440	Rv0384c	DIP-49864E	MI:0676(tandem affinity purification)	pmid:15690043
Rv0440	Rv0408	DIP-17612E	MI:0019(coimmunoprecipitation)	pmid:10647006
Rv0440	Rv0417	DIP-17619E	MI:0019(coimmunoprecipitation)	pmid:10647006
Rv0440	Rv0422c	DIP-17618E	MI:0019(coimmunoprecipitation)	pmid:10647006
Rv0440	Rv0440	DIP-18070E	MI:0676(tandem affinity purification)|MI:0114(x-ray crystallography)|MI:0040(electron microscopy)|MI:0410(electron tomography)|MI:0410(electron tomography)|MI:0114(x-ray crystallography)	pmid:15690043|pmid:9285585|pmid:11779463|pmid:18334219|pmid:17098196|pmid:7935790
Rv0440	Rv0440	DIP-57179E	MI:0410(electron tomography)	pmid:17223536
Rv0440	Rv0462	DIP-17604E	MI:0019(coimmunoprecipitation)	pmid:10647006
Rv0440	Rv0629c	DIP-50827E	MI:0676(tandem affinity purification)	pmid:15690043
Rv0440	Rv0639	DIP-17634E	MI:0019(coimmunoprecipitation)	pmid:10647006
Rv0440	Rv0655	DIP-17642E	MI:0676(tandem affinity purification)|MI:0019(coimmunoprecipitation)	pmid:15690043|pmid:10647006
Rv0440	Rv0655	DIP-17646E	MI:0019(coimmunoprecipitation)	pmid:10647006
Rv0440	Rv0655	DIP-48532E	MI:0676(tandem affinity purification)	pmid:15690043
Rv0440	Rv0655	DIP-53477E	MI:0676(tandem affinity purification)	pmid:15690043
Rv0440	Rv0667	DIP-17624E	MI:0019(coimmunoprecipitation)	pmid:10647006
Rv0440	Rv0672	DIP-47279E	MI:0676(tandem affinity purification)	pmid:15690043
Rv0440	Rv0685	DIP-17635E	MI:0019(coimmunoprecipitation)	pmid:10647006
Rv0440	Rv0728c	DIP-33647E	MI:0018(Two hybrid test)	pmid:14605208
Rv0440	Rv0734	DIP-33635E	MI:0018(Two hybrid test)	pmid:14605208
Rv0440	Rv0794c	DIP-17604E	MI:0019(coimmunoprecipitation)	pmid:10647006
Rv0440	Rv0815c	DIP-747E	MI:0019(coimmunoprecipitation)	pmid:7961947
Rv0440	Rv0820	DIP-17642E	MI:0676(tandem affinity purification)|MI:0019(coimmunoprecipitation)	pmid:15690043|pmid:10647006
Rv0440	Rv0869c	DIP-49841E	MI:0676(tandem affinity purification)	pmid:15690043
Rv0440	Rv0933	DIP-17642E	MI:0676(tandem affinity purification)|MI:0019(coimmunoprecipitation)	pmid:15690043|pmid:10647006
Rv0440	Rv0986	DIP-17646E	MI:0019(coimmunoprecipitation)	pmid:10647006
Rv0440	Rv0986	DIP-48532E	MI:0676(tandem affinity purification)	pmid:15690043
Rv0440	Rv0986	DIP-52243E	MI:0676(tandem affinity purification)	pmid:15690043
Rv0440	Rv1014c	DIP-50667E	MI:0676(tandem affinity purification)	pmid:15690043
Rv0440	Rv1021	DIP-49814E	MI:0676(tandem affinity purification)	pmid:15690043
Rv0440	Rv1023	DIP-17609E	MI:0019(coimmunoprecipitation)	pmid:10647006
Rv0440	Rv1110	DIP-49751E	MI:0676(tandem affinity purification)	pmid:15690043
Rv0440	Rv1133c	DIP-17597E	MI:0019(coimmunoprecipitation)	pmid:10647006
Rv0440	Rv1161	DIP-49867E	MI:0676(tandem affinity purification)	pmid:15690043
Rv0440	Rv1238	DIP-17646E	MI:0019(coimmunoprecipitation)	pmid:10647006
Rv0440	Rv1238	DIP-48532E	MI:0676(tandem affinity purification)	pmid:15690043
Rv0440	Rv1281c	DIP-17646E	MI:0019(coimmunoprecipitation)	pmid:10647006
Rv0440	Rv1281c	DIP-48532E	MI:0676(tandem affinity purification)	pmid:15690043
Rv0440	Rv1281c	DIP-50174E	MI:0676(tandem affinity purification)	pmid:15690043
Rv0440	Rv1316c	DIP-50279E	MI:0676(tandem affinity purification)	pmid:15690043
Rv0440	Rv1349	DIP-52243E	MI:0676(tandem affinity purification)	pmid:15690043
Rv0440	Rv1380	DIP-17616E	MI:0019(coimmunoprecipitation)	pmid:10647006
Rv0440	Rv1392	DIP-17599E	MI:0019(coimmunoprecipitation)	pmid:10647006
Rv0440	Rv1409	DIP-50938E	MI:0676(tandem affinity purification)	pmid:15690043
Rv0440	Rv1421	DIP-53097E	MI:0676(tandem affinity purification)	pmid:15690043
Rv0440	Rv1436	DIP-17610E	MI:0019(coimmunoprecipitation)	pmid:10647006
Rv0440	Rv1436	DIP-33650E	MI:0018(Two hybrid test)	pmid:14605208
Rv0440	Rv1569	DIP-17621E	MI:0019(coimmunoprecipitation)	pmid:10647006
Rv0440	Rv1640c	DIP-49724E	MI:0676(tandem affinity purification)	pmid:15690043
Rv0440	Rv1649	DIP-17629E	MI:0019(coimmunoprecipitation)	pmid:10647006
Rv0440	Rv1650	DIP-17630E	MI:0019(coimmunoprecipitation)	pmid:10647006
Rv0440	Rv1736c	DIP-49867E	MI:0676(tandem affinity purification)	pmid:15690043
Rv0440	Rv1747	DIP-48532E	MI:0676(tandem affinity purification)	pmid:15690043
Rv0440	Rv1747	DIP-52714E	MI:0676(tandem affinity purification)	pmid:15690043
Rv0440	Rv1820	DIP-17600E	MI:0019(coimmunoprecipitation)	pmid:10647006
Rv0440	Rv1859	DIP-17646E	MI:0019(coimmunoprecipitation)	pmid:10647006
Rv0440	Rv1859	DIP-48532E	MI:0676(tandem affinity purification)	pmid:15690043
Rv0440	Rv1985c	DIP-49308E	MI:0676(tandem affinity purification)	pmid:15690043
Rv0440	Rv2038c	DIP-17646E	MI:0019(coimmunoprecipitation)	pmid:10647006
Rv0440	Rv2038c	DIP-48532E	MI:0676(tandem affinity purification)	pmid:15690043
Rv0440	Rv2139	DIP-49868E	MI:0676(tandem affinity purification)	pmid:15690043
Rv0440	Rv2218	DIP-17622E	MI:0019(coimmunoprecipitation)	pmid:10647006
Rv0440	Rv2241	DIP-49863E	MI:0676(tandem affinity purification)	pmid:15690043
Rv0440	Rv2291	DIP-747E	MI:0019(coimmunoprecipitation)	pmid:7961947
Rv0440	Rv2299c	DIP-823E	MI:0401(biochemical)	pmid:8776728
Rv0440	Rv2397c	DIP-17642E	MI:0676(tandem affinity purification)|MI:0019(coimmunoprecipitation)	pmid:15690043|pmid:10647006
Rv0440	Rv2397c	DIP-17646E	MI:0019(coimmunoprecipitation)	pmid:10647006
Rv0440	Rv2397c	DIP-48532E	MI:0676(tandem affinity purification)	pmid:15690043
Rv0440	Rv2397c	DIP-52243E	MI:0676(tandem affinity purification)	pmid:15690043
Rv0440	Rv2397c	DIP-53477E	MI:0676(tandem affinity purification)	pmid:15690043
Rv0440	Rv2457c	DIP-17636E	MI:0019(coimmunoprecipitation)	pmid:10647006
Rv0440	Rv2460c	DIP-47712E	MI:0676(tandem affinity purification)	pmid:15690043
Rv0440	Rv2461c	DIP-47712E	MI:0676(tandem affinity purification)	pmid:15690043
Rv0440	Rv2467	DIP-50331E	MI:0676(tandem affinity purification)	pmid:15690043
Rv0440	Rv2497c	DIP-33645E	MI:0018(Two hybrid test)	pmid:14605208
Rv0440	Rv2522c	DIP-31276E	MI:0018(Two hybrid test)	pmid:14605208
Rv0440	Rv2559c	DIP-4327E	MI:0018(Two hybrid test)	pmid:11196647
Rv0440	Rv2564	DIP-17646E	MI:0019(coimmunoprecipitation)	pmid:10647006
Rv0440	Rv2564	DIP-48532E	MI:0676(tandem affinity purification)	pmid:15690043
Rv0440	Rv2592c	DIP-51371E	MI:0676(tandem affinity purification)	pmid:15690043
Rv0440	Rv2614c	DIP-17632E	MI:0019(coimmunoprecipitation)	pmid:10647006
Rv0440	Rv2713	DIP-17604E	MI:0019(coimmunoprecipitation)	pmid:10647006
Rv0440	Rv2737c	DIP-17640E	MI:0019(coimmunoprecipitation)	pmid:10647006
Rv0440	Rv2832c	DIP-17646E	MI:0019(coimmunoprecipitation)	pmid:10647006
Rv0440	Rv2832c	DIP-48532E	MI:0676(tandem affinity purification)	pmid:15690043
Rv0440	Rv2841c	DIP-17633E	MI:0019(coimmunoprecipitation)	pmid:10647006
Rv0440	Rv2855	DIP-17604E	MI:0019(coimmunoprecipitation)	pmid:10647006
Rv0440	Rv2861c	DIP-33635E	MI:0018(Two hybrid test)	pmid:14605208
Rv0440	Rv2883c	DIP-50719E	MI:0676(tandem affinity purification)	pmid:15690043
Rv0440	Rv2890c	DIP-17628E	MI:0019(coimmunoprecipitation)|MI:0676(tandem affinity purification)	pmid:10647006|pmid:15690043
Rv0440	Rv2996c	DIP-33647E	MI:0018(Two hybrid test)	pmid:14605208
Rv0440	Rv3003c	DIP-17600E	MI:0019(coimmunoprecipitation)	pmid:10647006
Rv0440	Rv3080c	DIP-49772E	MI:0676(tandem affinity purification)	pmid:15690043
Rv0440	Rv3102c	DIP-17646E	MI:0019(coimmunoprecipitation)	pmid:10647006
Rv0440	Rv3102c	DIP-48532E	MI:0676(tandem affinity purification)	pmid:15690043
Rv0440	Rv3109	DIP-49841E	MI:0676(tandem affinity purification)	pmid:15690043
Rv0440	Rv3117	DIP-747E	MI:0019(coimmunoprecipitation)	pmid:7961947
Rv0440	Rv3148	DIP-32986E	MI:0018(Two hybrid test)	pmid:14605208
Rv0440	Rv3148	DIP-49237E	MI:0676(tandem affinity purification)	pmid:15690043
Rv0440	Rv3303c	DIP-17604E	MI:0019(coimmunoprecipitation)	pmid:10647006
Rv0440	Rv3309c	DIP-17617E	MI:0019(coimmunoprecipitation)	pmid:10647006
Rv0440	Rv3382c	DIP-49751E	MI:0676(tandem affinity purification)	pmid:15690043
Rv0440	Rv3417c	DIP-18070E	MI:0676(tandem affinity purification)|MI:0114(x-ray crystallography)|MI:0040(electron microscopy)|MI:0410(electron tomography)|MI:0410(electron tomography)|MI:0114(x-ray crystallography)	pmid:15690043|pmid:9285585|pmid:11779463|pmid:18334219|pmid:17098196|pmid:7935790
Rv0440	Rv3432c	DIP-17603E	MI:0019(coimmunoprecipitation)	pmid:10647006
Rv0440	Rv3457c	DIP-17623E	MI:0019(coimmunoprecipitation)	pmid:10647006
Rv0440	Rv3465	DIP-50889E	MI:0676(tandem affinity purification)	pmid:15690043
Rv0440	Rv3470c	DIP-17600E	MI:0019(coimmunoprecipitation)	pmid:10647006
Rv0440	Rv3596c	DIP-49864E	MI:0676(tandem affinity purification)	pmid:15690043
Rv0440	Rv3598c	DIP-49724E	MI:0676(tandem affinity purification)	pmid:15690043
Rv0440	Rv3628	DIP-50476E	MI:0676(tandem affinity purification)	pmid:15690043
Rv0440	Rv3663c	DIP-17646E	MI:0019(coimmunoprecipitation)	pmid:10647006
Rv0440	Rv3663c	DIP-48532E	MI:0676(tandem affinity purification)	pmid:15690043
Rv0440	Rv3663c	DIP-50174E	MI:0676(tandem affinity purification)	pmid:15690043
Rv0440	Rv3663c	DIP-52243E	MI:0676(tandem affinity purification)	pmid:15690043
Rv0440	Rv3663c	DIP-53477E	MI:0676(tandem affinity purification)	pmid:15690043
Rv0440	Rv3758c	DIP-17646E	MI:0019(coimmunoprecipitation)	pmid:10647006
Rv0440	Rv3758c	DIP-48532E	MI:0676(tandem affinity purification)	pmid:15690043
Rv0440	Rv3758c	DIP-52243E	MI:0676(tandem affinity purification)	pmid:15690043
Rv0440	Rv3758c	DIP-53477E	MI:0676(tandem affinity purification)	pmid:15690043
Rv0440	Rv3797	DIP-47279E	MI:0676(tandem affinity purification)	pmid:15690043
Rv0440	Rv3809c	DIP-17613E	MI:0019(coimmunoprecipitation)	pmid:10647006
Rv0447c	Rv0655	DIP-50650E	MI:0676(tandem affinity purification)	pmid:15690043
Rv0447c	Rv0820	DIP-50650E	MI:0676(tandem affinity purification)	pmid:15690043
Rv0447c	Rv0933	DIP-50650E	MI:0676(tandem affinity purification)	pmid:15690043
Rv0447c	Rv2397c	DIP-50650E	MI:0676(tandem affinity purification)	pmid:15690043
Rv0458	Rv0147	DIP-3925E	MI:0114(x-ray crystallography)	pmid:9792097
Rv0458	Rv0147	DIP-56378E	MI:0655(lambda repressor two hybrid)	pmid:14973045
Rv0458	Rv0147	DIP-56396E	MI:0655(lambda repressor two hybrid)	pmid:14973045
Rv0458	Rv0223c	DIP-18600E	MI:0071(molecular sieving)|MI:0114(x-ray crystallography)|MI:0404(comigration in non denaturing gel electrophoresis)|MI:0071(molecular sieving)|MI:0029(cosedimentation through density gradient)	pmid:1618807|pmid:12514740|pmid:1618807|pmid:12009917|pmid:1618807
Rv0458	Rv0223c	DIP-3925E	MI:0114(x-ray crystallography)	pmid:9792097
Rv0458	Rv0223c	DIP-47443E	MI:0676(tandem affinity purification)	pmid:15690043
Rv0458	Rv0223c	DIP-56378E	MI:0655(lambda repressor two hybrid)	pmid:14973045
Rv0458	Rv0223c	DIP-56396E	MI:0655(lambda repressor two hybrid)	pmid:14973045
Rv0458	Rv0234c	DIP-18600E	MI:0071(molecular sieving)|MI:0114(x-ray crystallography)|MI:0404(comigration in non denaturing gel electrophoresis)|MI:0071(molecular sieving)|MI:0029(cosedimentation through density gradient)	pmid:1618807|pmid:12514740|pmid:1618807|pmid:12009917|pmid:1618807
Rv0458	Rv0234c	DIP-3925E	MI:0114(x-ray crystallography)	pmid:9792097
Rv0458	Rv0234c	DIP-47443E	MI:0676(tandem affinity purification)	pmid:15690043
Rv0458	Rv0234c	DIP-56378E	MI:0655(lambda repressor two hybrid)	pmid:14973045
Rv0458	Rv0234c	DIP-56396E	MI:0655(lambda repressor two hybrid)	pmid:14973045
Rv0458	Rv0458	DIP-18600E	MI:0071(molecular sieving)|MI:0114(x-ray crystallography)|MI:0404(comigration in non denaturing gel electrophoresis)|MI:0071(molecular sieving)|MI:0029(cosedimentation through density gradient)	pmid:1618807|pmid:12514740|pmid:1618807|pmid:12009917|pmid:1618807
Rv0458	Rv0458	DIP-3925E	MI:0114(x-ray crystallography)	pmid:9792097
Rv0458	Rv0458	DIP-47443E	MI:0676(tandem affinity purification)	pmid:15690043
Rv0458	Rv0458	DIP-56378E	MI:0655(lambda repressor two hybrid)	pmid:14973045
Rv0458	Rv0458	DIP-56396E	MI:0655(lambda repressor two hybrid)	pmid:14973045
Rv0458	Rv0753c	DIP-18600E	MI:0071(molecular sieving)|MI:0114(x-ray crystallography)|MI:0404(comigration in non denaturing gel electrophoresis)|MI:0071(molecular sieving)|MI:0029(cosedimentation through density gradient)	pmid:1618807|pmid:12514740|pmid:1618807|pmid:12009917|pmid:1618807
Rv0458	Rv0753c	DIP-3925E	MI:0114(x-ray crystallography)	pmid:9792097
Rv0458	Rv0753c	DIP-47443E	MI:0676(tandem affinity purification)	pmid:15690043
Rv0458	Rv0753c	DIP-56378E	MI:0655(lambda repressor two hybrid)	pmid:14973045
Rv0458	Rv0753c	DIP-56396E	MI:0655(lambda repressor two hybrid)	pmid:14973045
Rv0458	Rv0768	DIP-18600E	MI:0071(molecular sieving)|MI:0114(x-ray crystallography)|MI:0404(comigration in non denaturing gel electrophoresis)|MI:0071(molecular sieving)|MI:0029(cosedimentation through density gradient)	pmid:1618807|pmid:12514740|pmid:1618807|pmid:12009917|pmid:1618807
Rv0458	Rv0768	DIP-3925E	MI:0114(x-ray crystallography)	pmid:9792097
Rv0458	Rv0768	DIP-47443E	MI:0676(tandem affinity purification)	pmid:15690043
Rv0458	Rv0768	DIP-56378E	MI:0655(lambda repressor two hybrid)	pmid:14973045
Rv0458	Rv0768	DIP-56396E	MI:0655(lambda repressor two hybrid)	pmid:14973045
Rv0458	Rv1187	DIP-18600E	MI:0071(molecular sieving)|MI:0114(x-ray crystallography)|MI:0404(comigration in non denaturing gel electrophoresis)|MI:0071(molecular sieving)|MI:0029(cosedimentation through density gradient)	pmid:1618807|pmid:12514740|pmid:1618807|pmid:12009917|pmid:1618807
Rv0458	Rv1187	DIP-3925E	MI:0114(x-ray crystallography)	pmid:9792097
Rv0458	Rv1187	DIP-56378E	MI:0655(lambda repressor two hybrid)	pmid:14973045
Rv0458	Rv1187	DIP-56396E	MI:0655(lambda repressor two hybrid)	pmid:14973045
Rv0458	Rv1416	DIP-50956E	MI:0676(tandem affinity purification)	pmid:15690043
Rv0458	Rv1473	DIP-51959E	MI:0676(tandem affinity purification)	pmid:15690043
Rv0458	Rv1668c	DIP-51959E	MI:0676(tandem affinity purification)	pmid:15690043
Rv0458	Rv1731	DIP-18600E	MI:0071(molecular sieving)|MI:0114(x-ray crystallography)|MI:0404(comigration in non denaturing gel electrophoresis)|MI:0071(molecular sieving)|MI:0029(cosedimentation through density gradient)	pmid:1618807|pmid:12514740|pmid:1618807|pmid:12009917|pmid:1618807
Rv0458	Rv1731	DIP-3925E	MI:0114(x-ray crystallography)	pmid:9792097
Rv0458	Rv1731	DIP-47443E	MI:0676(tandem affinity purification)	pmid:15690043
Rv0458	Rv1731	DIP-56378E	MI:0655(lambda repressor two hybrid)	pmid:14973045
Rv0458	Rv1731	DIP-56396E	MI:0655(lambda repressor two hybrid)	pmid:14973045
Rv0458	Rv2462c	DIP-51767E	MI:0676(tandem affinity purification)	pmid:15690043
Rv0458	Rv2477c	DIP-51959E	MI:0676(tandem affinity purification)	pmid:15690043
Rv0458	Rv2583c	DIP-4988E	MI:0018(Two hybrid test)	pmid:11196647
Rv0458	Rv2858c	DIP-18600E	MI:0071(molecular sieving)|MI:0114(x-ray crystallography)|MI:0404(comigration in non denaturing gel electrophoresis)|MI:0071(molecular sieving)|MI:0029(cosedimentation through density gradient)	pmid:1618807|pmid:12514740|pmid:1618807|pmid:12009917|pmid:1618807
Rv0458	Rv2858c	DIP-3925E	MI:0114(x-ray crystallography)	pmid:9792097
Rv0458	Rv2858c	DIP-47443E	MI:0676(tandem affinity purification)	pmid:15690043
Rv0458	Rv2858c	DIP-56378E	MI:0655(lambda repressor two hybrid)	pmid:14973045
Rv0458	Rv2858c	DIP-56396E	MI:0655(lambda repressor two hybrid)	pmid:14973045
Rv0458	Rv3293	DIP-18600E	MI:0071(molecular sieving)|MI:0114(x-ray crystallography)|MI:0404(comigration in non denaturing gel electrophoresis)|MI:0071(molecular sieving)|MI:0029(cosedimentation through density gradient)	pmid:1618807|pmid:12514740|pmid:1618807|pmid:12009917|pmid:1618807
Rv0458	Rv3293	DIP-3925E	MI:0114(x-ray crystallography)	pmid:9792097
Rv0458	Rv3293	DIP-47443E	MI:0676(tandem affinity purification)	pmid:15690043
Rv0458	Rv3293	DIP-56378E	MI:0655(lambda repressor two hybrid)	pmid:14973045
Rv0458	Rv3293	DIP-56396E	MI:0655(lambda repressor two hybrid)	pmid:14973045
Rv0462	Rv0001	DIP-48082E	MI:0676(tandem affinity purification)	pmid:15690043
Rv0462	Rv0006	DIP-48770E	MI:0676(tandem affinity purification)	pmid:15690043
Rv0462	Rv0006	DIP-50289E	MI:0676(tandem affinity purification)	pmid:15690043
Rv0462	Rv0118c	DIP-49347E	MI:0676(tandem affinity purification)	pmid:15690043
Rv0462	Rv0118c	DIP-52523E	MI:0676(tandem affinity purification)	pmid:15690043
Rv0462	Rv0208c	DIP-53024E	MI:0676(tandem affinity purification)	pmid:15690043
Rv0462	Rv0242c	DIP-53015E	MI:0676(tandem affinity purification)	pmid:15690043
Rv0462	Rv0243	DIP-47487E	MI:0676(tandem affinity purification)	pmid:15690043
Rv0462	Rv0427c	DIP-52114E	MI:0676(tandem affinity purification)	pmid:15690043
Rv0462	Rv0435c	DIP-11372E	MI:0019(coimmunoprecipitation)	pmid:11805837
Rv0462	Rv0440	DIP-17604E	MI:0019(coimmunoprecipitation)	pmid:10647006
Rv0462	Rv0462	DIP-17795E	MI:0655(lambda repressor two hybrid)	pmid:11967834
Rv0462	Rv0468	DIP-47483E	MI:0676(tandem affinity purification)	pmid:15690043
Rv0462	Rv0558	DIP-51932E	MI:0676(tandem affinity purification)	pmid:15690043
Rv0462	Rv0629c	DIP-50826E	MI:0676(tandem affinity purification)	pmid:15690043
Rv0462	Rv0630c	DIP-50818E	MI:0676(tandem affinity purification)	pmid:15690043
Rv0462	Rv0769	DIP-53015E	MI:0676(tandem affinity purification)	pmid:15690043
Rv0462	Rv0844c	DIP-52054E	MI:0676(tandem affinity purification)	pmid:15690043
Rv0462	Rv0859	DIP-47487E	MI:0676(tandem affinity purification)	pmid:15690043
Rv0462	Rv0860	DIP-47483E	MI:0676(tandem affinity purification)	pmid:15690043
Rv0462	Rv0933	DIP-52735E	MI:0676(tandem affinity purification)	pmid:15690043
Rv0462	Rv0949	DIP-52033E	MI:0676(tandem affinity purification)	pmid:15690043
Rv0462	Rv0986	DIP-52735E	MI:0676(tandem affinity purification)	pmid:15690043
Rv0462	Rv1074c	DIP-47487E	MI:0676(tandem affinity purification)	pmid:15690043
Rv0462	Rv1095	DIP-52360E	MI:0676(tandem affinity purification)	pmid:15690043
Rv0462	Rv1248c	DIP-15361E	MI:0676(tandem affinity purification)	pmid:11805826
Rv0462	Rv1248c	DIP-51660E	MI:0676(tandem affinity purification)	pmid:15690043
Rv0462	Rv1281c	DIP-52735E	MI:0676(tandem affinity purification)	pmid:15690043
Rv0462	Rv1316c	DIP-50278E	MI:0676(tandem affinity purification)	pmid:15690043
Rv0462	Rv1323	DIP-47487E	MI:0676(tandem affinity purification)	pmid:15690043
Rv0462	Rv1350	DIP-53015E	MI:0676(tandem affinity purification)	pmid:15690043
Rv0462	Rv1420	DIP-51981E	MI:0676(tandem affinity purification)	pmid:15690043
Rv0462	Rv1422	DIP-52423E	MI:0676(tandem affinity purification)	pmid:15690043
Rv0462	Rv1483	DIP-53015E	MI:0676(tandem affinity purification)	pmid:15690043
Rv0462	Rv1547	DIP-48133E	MI:0676(tandem affinity purification)	pmid:15690043
Rv0462	Rv1551	DIP-50381E	MI:0676(tandem affinity purification)	pmid:15690043
Rv0462	Rv1629	DIP-50453E	MI:0676(tandem affinity purification)	pmid:15690043
Rv0462	Rv1633	DIP-51969E	MI:0676(tandem affinity purification)	pmid:15690043
Rv0462	Rv1747	DIP-52713E	MI:0676(tandem affinity purification)	pmid:15690043
Rv0462	Rv1820	DIP-49347E	MI:0676(tandem affinity purification)	pmid:15690043
Rv0462	Rv1820	DIP-52523E	MI:0676(tandem affinity purification)	pmid:15690043
Rv0462	Rv1859	DIP-52735E	MI:0676(tandem affinity purification)	pmid:15690043
Rv0462	Rv1928c	DIP-53015E	MI:0676(tandem affinity purification)	pmid:15690043
Rv0462	Rv1941	DIP-53015E	MI:0676(tandem affinity purification)	pmid:15690043
Rv0462	Rv2002	DIP-53015E	MI:0676(tandem affinity purification)	pmid:15690043
Rv0462	Rv2090	DIP-50453E	MI:0676(tandem affinity purification)	pmid:15690043
Rv0462	Rv2115c	DIP-11372E	MI:0019(coimmunoprecipitation)	pmid:11805837
Rv0462	Rv2215	DIP-11017E	MI:0410(electron tomography)|MI:0071(molecular sieving)|MI:0114(x-ray crystallography)	pmid:18184587|pmid:18184587|pmid:8805537
Rv0462	Rv2215	DIP-123E	MI:0029(cosedimentation through density gradient)|MI:0676(tandem affinity purification)|MI:0401(biochemical)|MI:0013(biophysical)|MI:0401(biochemical)	pmid:2072900|pmid:11805826|pmid:8575446|pmid:8575446|pmid:8575446
Rv0462	Rv2215	DIP-51664E	MI:0676(tandem affinity purification)	pmid:15690043
Rv0462	Rv2215	DIP-57027E	MI:0114(x-ray crystallography)|MI:0065(isothermal titration calorimetry)	pmid:16442803|pmid:16442803
Rv0462	Rv2368c	DIP-52360E	MI:0676(tandem affinity purification)	pmid:15690043
Rv0462	Rv2482c	DIP-50381E	MI:0676(tandem affinity purification)	pmid:15690043
Rv0462	Rv2495c	DIP-11017E	MI:0410(electron tomography)|MI:0071(molecular sieving)|MI:0114(x-ray crystallography)	pmid:18184587|pmid:18184587|pmid:8805537
Rv0462	Rv2495c	DIP-123E	MI:0029(cosedimentation through density gradient)|MI:0676(tandem affinity purification)|MI:0401(biochemical)|MI:0013(biophysical)|MI:0401(biochemical)	pmid:2072900|pmid:11805826|pmid:8575446|pmid:8575446|pmid:8575446
Rv0462	Rv2495c	DIP-51664E	MI:0676(tandem affinity purification)	pmid:15690043
Rv0462	Rv2495c	DIP-57027E	MI:0114(x-ray crystallography)|MI:0065(isothermal titration calorimetry)	pmid:16442803|pmid:16442803
Rv0462	Rv2496c	DIP-15945E	MI:0676(tandem affinity purification)	pmid:11805826
Rv0462	Rv2713	DIP-17795E	MI:0655(lambda repressor two hybrid)	pmid:11967834
Rv0462	Rv2855	DIP-17795E	MI:0655(lambda repressor two hybrid)	pmid:11967834
Rv0462	Rv2857c	DIP-53015E	MI:0676(tandem affinity purification)	pmid:15690043
Rv0462	Rv2879c	DIP-52770E	MI:0676(tandem affinity purification)	pmid:15690043
Rv0462	Rv2899c	DIP-48396E	MI:0676(tandem affinity purification)	pmid:15690043
Rv0462	Rv2984	DIP-50527E	MI:0676(tandem affinity purification)	pmid:15690043
Rv0462	Rv3003c	DIP-49347E	MI:0676(tandem affinity purification)	pmid:15690043
Rv0462	Rv3003c	DIP-52523E	MI:0676(tandem affinity purification)	pmid:15690043
Rv0462	Rv3014c	DIP-49581E	MI:0676(tandem affinity purification)	pmid:15690043
Rv0462	Rv3133c	DIP-52054E	MI:0676(tandem affinity purification)	pmid:15690043
Rv0462	Rv3198c	DIP-52033E	MI:0676(tandem affinity purification)	pmid:15690043
Rv0462	Rv3303c	DIP-17795E	MI:0655(lambda repressor two hybrid)	pmid:11967834
Rv0462	Rv3370c	DIP-48133E	MI:0676(tandem affinity purification)	pmid:15690043
Rv0462	Rv3417c	DIP-17604E	MI:0019(coimmunoprecipitation)	pmid:10647006
Rv0462	Rv3433c	DIP-53296E	MI:0676(tandem affinity purification)	pmid:15690043
Rv0462	Rv3470c	DIP-49347E	MI:0676(tandem affinity purification)	pmid:15690043
Rv0462	Rv3470c	DIP-52523E	MI:0676(tandem affinity purification)	pmid:15690043
Rv0462	Rv3546	DIP-47487E	MI:0676(tandem affinity purification)	pmid:15690043
Rv0462	Rv3556c	DIP-47487E	MI:0676(tandem affinity purification)	pmid:15690043
Rv0462	Rv3610c	DIP-11372E	MI:0019(coimmunoprecipitation)	pmid:11805837
Rv0462	Rv3646c	DIP-51800E	MI:0676(tandem affinity purification)	pmid:15690043
Rv0462	Rv3663c	DIP-52735E	MI:0676(tandem affinity purification)	pmid:15690043
Rv0462	Rv3674c	DIP-50202E	MI:0676(tandem affinity purification)	pmid:15690043
Rv0462	Rv3758c	DIP-52735E	MI:0676(tandem affinity purification)	pmid:15690043
Rv0467	Rv0467	DIP-3915E	MI:0404(comigration in non denaturing gel electrophoresis)	pmid:8206824
Rv0467	Rv1915	DIP-3915E	MI:0404(comigration in non denaturing gel electrophoresis)	pmid:8206824
Rv0467	Rv1916	DIP-3915E	MI:0404(comigration in non denaturing gel electrophoresis)	pmid:8206824
Rv0468	Rv0243	DIP-47481E	MI:0676(tandem affinity purification)	pmid:15690043
Rv0468	Rv0243	DIP-57104E	MI:0114(x-ray crystallography)	pmid:16472743
Rv0468	Rv0462	DIP-47483E	MI:0676(tandem affinity purification)	pmid:15690043
Rv0468	Rv0468	DIP-47479E	MI:0676(tandem affinity purification)	pmid:15690043
Rv0468	Rv0468	DIP-57102E	MI:0114(x-ray crystallography)	pmid:16472743
Rv0468	Rv0794c	DIP-47483E	MI:0676(tandem affinity purification)	pmid:15690043
Rv0468	Rv0859	DIP-47481E	MI:0676(tandem affinity purification)	pmid:15690043
Rv0468	Rv0859	DIP-57104E	MI:0114(x-ray crystallography)	pmid:16472743
Rv0468	Rv0860	DIP-47479E	MI:0676(tandem affinity purification)	pmid:15690043
Rv0468	Rv0860	DIP-57102E	MI:0114(x-ray crystallography)	pmid:16472743
Rv0468	Rv1074c	DIP-47481E	MI:0676(tandem affinity purification)	pmid:15690043
Rv0468	Rv1074c	DIP-57104E	MI:0114(x-ray crystallography)	pmid:16472743
Rv0468	Rv1323	DIP-47481E	MI:0676(tandem affinity purification)	pmid:15690043
Rv0468	Rv1323	DIP-57104E	MI:0114(x-ray crystallography)	pmid:16472743
[truncated: 15,686 more rows]
