# Supplementary material for: Uncovering new signaling proteins and potential drug targets through the interactome analysis of Mycobacterium tuberculosis
Source: BMC Genomics. 2009 Mar 19;10:118. doi: 10.1186/1471-2164-10-118 (PMC2671525; doi:10.1186/1471-2164-10-118)
Supplement: Additional file 6 — Identity, coverage and E-value of each query protein of Mycobacterium tuberculosis to the hit protein in DIP. The data described the identity, coverage and E-value of each query protein of Mycobacterium tuberculosis to the hit protein in DIP. [file 1471-2164-10-118-S6.xls]

## Sheet: 工作表1
Table S6 Identity, coverage and E-value of each query protein of Mycobacterium tuberculosis to the hit protein in DIP
MTB protein	Corresponding protein ID (DIP)	Identity	Coverage(Amino acid residue)	E-value
Rv0001	DIP-29219N	0.3445	0.6469	4e-44
Rv0001	DIP-9455N	0.4655	0.6568	1e-70
Rv0002	DIP-9461N	0.2799	0.9776	5e-31
Rv0003	DIP-614N	0.2812	0.9792	3e-24
Rv0005	DIP-10441N	0.3801	0.888	8e-110
Rv0005	DIP-9861N	0.507	0.7955	7e-143
Rv0006	DIP-10440N	0.347	0.815	2e-101
Rv0006	DIP-6886N	0.4455	1	0
Rv0009	DIP-1274N	0.4125	0.8791	1e-21
Rv0013	DIP-10433N	0.5027	0.806	2e-47
Rv0013	DIP-543N	0.4221	0.8578	9e-40
Rv0013	DIP-6203N	0.4323	0.8276	2e-37
Rv0014c	DIP-17324N	0.2889	0.4313	6e-22
Rv0014c	DIP-18322N	0.2932	0.3978	6e-22
Rv0014c	DIP-18377N	0.2901	0.4185	1e-22
Rv0014c	DIP-1999N	0.2606	0.4537	4e-21
Rv0014c	DIP-20519N	0.3059	0.4073	3e-23
Rv0014c	DIP-2260N	0.2705	0.4489	4e-22
Rv0014c	DIP-24804N	0.2681	0.5064	1e-21
Rv0014c	DIP-25477N	0.301	0.3291	1e-21
Rv0014c	DIP-27521N	0.2838	0.3658	1e-21
Rv0014c	DIP-29029N	0.2577	0.6757	7e-25
Rv0014c	DIP-492N	0.2829	0.401	3e-22
Rv0015c	DIP-17756N	0.2957	0.5963	1e-21
Rv0015c	DIP-18377N	0.2988	0.5824	5e-23
Rv0015c	DIP-18N	0.2869	0.5824	6e-22
Rv0015c	DIP-1999N	0.2913	0.5893	2e-21
Rv0015c	DIP-20519N	0.2816	0.6427	4e-21
Rv0015c	DIP-25477N	0.3052	0.5777	2e-21
Rv0015c	DIP-29029N	0.3095	0.5847	9e-23
Rv0015c	DIP-548N	0.2812	0.594	8e-23
Rv0015c	DIP-549N	0.3065	0.6056	1e-21
Rv0015c	DIP-550N	0.293	0.594	9e-24
Rv0017c	DIP-9707N	0.3074	0.6588	2e-23
Rv0032	DIP-10054N	0.3333	0.4747	5e-54
Rv0032	DIP-21202N	0.2755	0.5084	2e-31
Rv0032	DIP-5249N	0.2767	0.3281	3e-26
Rv0032	DIP-6658N	0.307	0.4604	6e-43
Rv0032	DIP-6870N	0.3333	0.4708	6e-36
Rv0041	DIP-10095N	0.3708	0.9628	1e-152
Rv0050	DIP-10442N	0.2561	0.8466	1e-27
Rv0058	DIP-3388N	0.3073	0.4245	3e-50
Rv0058	DIP-9456N	0.3828	0.4394	7e-74
Rv0069c	DIP-10974N	0.5088	0.9892	2e-106
Rv0070c	DIP-2602N	0.3961	0.9741	2e-75
Rv0073	DIP-10144N	0.3411	0.6485	5e-27
Rv0073	DIP-10344N	0.3395	0.6515	4e-22
Rv0073	DIP-10574N	0.3102	0.6545	2e-28
Rv0073	DIP-11185N	0.3131	0.6	6e-22
Rv0073	DIP-11314N	0.3521	0.6455	8e-31
Rv0073	DIP-3498N	0.3367	0.603	1e-27
Rv0073	DIP-6893N	0.3785	0.6485	1e-35
Rv0073	DIP-9027N	0.3656	0.5636	9e-33
Rv0073	DIP-9064N	0.3467	0.6818	3e-27
Rv0073	DIP-9167N	0.3785	0.6485	7e-26
Rv0073	DIP-9373N	0.3709	0.6455	8e-29
Rv0073	DIP-9701N	0.3959	0.597	1e-31
Rv0075	DIP-10151N	0.2902	0.9718	3e-40
Rv0082	DIP-9977N	0.4257	0.9308	3e-31
Rv0083	DIP-9984N	0.3201	0.8688	1e-46
Rv0087	DIP-9975N	0.3049	0.9065	2e-46
Rv0087	DIP-9989N	0.3119	0.9187	4e-46
Rv0092	DIP-3096N	0.2975	1	2e-81
Rv0101	DIP-23519N	0.2855	0.2301	3e-39
Rv0103c	DIP-3096N	0.3014	1	9e-74
Rv0107c	DIP-19649N	0.269	0.451	6e-57
Rv0107c	DIP-20264N	0.2706	0.4528	6e-59
Rv0107c	DIP-5253N	0.298	0.2488	2e-39
Rv0107c	DIP-7915N	0.298	0.2488	4e-39
Rv0118c	DIP-10019N	0.2478	0.957	3e-40
Rv0118c	DIP-10023N	0.2776	0.9656	1e-43
Rv0118c	DIP-12007N	0.5968	0.9674	0
Rv0118c	DIP-29437N	0.5563	0.9759	2e-179
Rv0118c	DIP-6850N	0.2669	0.9914	3e-37
Rv0120c	DIP-3214N	0.3215	0.9846	3e-99
Rv0120c	DIP-9721N	0.3174	0.9972	2e-96
Rv0125	DIP-9423N	0.34	0.7042	1e-24
Rv0126	DIP-17733N	0.3276	0.8735	1e-63
Rv0126	DIP-4890N	0.3843	0.381	4e-45
Rv0126	DIP-6822N	0.3843	0.381	4e-45
Rv0131c	DIP-20518N	0.2896	0.9038	1e-31
Rv0137c	DIP-3282N	0.3526	0.8571	4e-26
Rv0147	DIP-12758N	0.2545	0.8775	4e-32
Rv0147	DIP-19287N	0.3827	0.7747	1e-76
Rv0147	DIP-2908N	0.2845	0.7154	7e-35
Rv0147	DIP-9081N	0.2725	0.8557	1e-32
Rv0147	DIP-9208N	0.3199	0.834	2e-39
Rv0147	DIP-9581N	0.2958	0.8419	2e-36
Rv0148	DIP-9555N	0.3133	0.8706	7e-23
Rv0154c	DIP-20518N	0.2881	0.8784	3e-27
Rv0155	DIP-366N	0.4155	0.9863	8e-65
Rv0157	DIP-367N	0.4379	1	6e-93
Rv0161	DIP-6418N	0.3108	0.9889	4e-50
Rv0162c	DIP-2901N	0.3315	0.9373	1e-42
Rv0162c	DIP-5366N	0.3087	0.9556	1e-36
Rv0166	DIP-10186N	0.2848	0.5704	6e-22
Rv0166	DIP-22825N	0.244	0.8953	1e-27
Rv0166	DIP-22826N	0.2456	0.9188	4e-22
Rv0189c	DIP-10021N	0.3934	1	2e-109
Rv0189c	DIP-12621N	0.339	0.913	3e-54
Rv0194	DIP-10261N	0.2996	0.4472	1e-56
Rv0194	DIP-6474N	0.2553	0.3576	8e-22
Rv0197	DIP-12765N	0.2699	0.4619	1e-22
Rv0208c	DIP-12187N	0.3624	0.8707	1e-33
Rv0214	DIP-22825N	0.2391	0.9814	1e-25
Rv0214	DIP-22826N	0.237	0.9665	4e-26
Rv0215c	DIP-20518N	0.322	0.9916	2e-44
Rv0215c	DIP-20848N	0.2689	1	2e-29
Rv0215c	DIP-9241N	0.2853	1	2e-31
Rv0222	DIP-18518N	0.3529	0.7786	4e-28
Rv0222	DIP-22516N	0.3632	0.8092	2e-27
Rv0223c	DIP-10620N	0.2832	0.9281	7e-29
Rv0223c	DIP-12758N	0.3096	0.922	3e-51
Rv0223c	DIP-19287N	0.3123	0.5524	1e-26
Rv0223c	DIP-2908N	0.3651	0.9897	2e-83
Rv0223c	DIP-3317N	0.2516	0.6612	1e-21
Rv0223c	DIP-9081N	0.3481	0.9733	1e-63
Rv0223c	DIP-9186N	0.3085	0.8255	1e-37
Rv0223c	DIP-9208N	0.3933	0.9815	3e-86
Rv0223c	DIP-9581N	0.3508	0.9774	2e-75
Rv0234c	DIP-10620N	0.2733	0.8806	2e-29
Rv0234c	DIP-12758N	0.4545	0.8826	4e-102
Rv0234c	DIP-19287N	0.2574	0.593	5e-25
Rv0234c	DIP-2908N	0.3054	0.91	9e-61
Rv0234c	DIP-3317N	0.2827	0.8239	5e-36
Rv0234c	DIP-9081N	0.308	0.9022	7e-58
Rv0234c	DIP-9186N	0.2723	0.8121	6e-26
Rv0234c	DIP-9208N	0.3333	0.8982	1e-59
Rv0234c	DIP-9581N	0.3139	0.9041	1e-62
Rv0242c	DIP-10012N	0.2903	0.5463	1e-22
Rv0242c	DIP-11073N	0.3279	0.5441	5e-29
Rv0242c	DIP-12137N	0.3083	0.5573	4e-23
Rv0242c	DIP-12165N	0.3185	0.5463	4e-22
Rv0242c	DIP-9555N	0.413	0.5441	2e-42
Rv0243	DIP-11991N	0.3825	0.9864	7e-68
Rv0243	DIP-29090N	0.2756	0.9977	1e-32
Rv0248c	DIP-10835N	0.3514	0.9427	9e-82
Rv0248c	DIP-3345N	0.2949	0.9396	7e-49
Rv0248c	DIP-556N	0.3151	0.8498	1e-51
Rv0248c	DIP-9681N	0.3452	0.8251	5e-72
Rv0266c	DIP-3122N	0.2268	0.5798	1e-24
Rv0266c	DIP-6558N	0.4059	1	0
Rv0270	DIP-10186N	0.2968	0.6196	2e-22
Rv0270	DIP-22825N	0.256	0.8857	4e-27
Rv0270	DIP-22826N	0.2419	0.8857	2e-23
Rv0322	DIP-24290N	0.3406	1	2e-52
Rv0334	DIP-10689N	0.5944	0.9931	1e-97
Rv0337c	DIP-11970N	0.5975	0.9324	6e-150
Rv0337c	DIP-18456N	0.2815	0.8695	5e-37
Rv0346c	DIP-4910N	0.2306	0.8193	4e-30
Rv0346c	DIP-4912N	0.2785	0.848	3e-31
Rv0346c	DIP-5540N	0.2593	0.8789	5e-25
Rv0346c	DIP-7900N	0.2449	0.8049	2e-24
Rv0346c	DIP-8874N	0.2834	0.7536	7e-26
Rv0346c	DIP-9359N	0.3488	0.9302	4e-66
Rv0346c	DIP-9724N	0.3149	0.8542	1e-62
Rv0350	DIP-19158N	0.5233	0.8928	1e-129
Rv0350	DIP-19548N	0.4991	0.92	4e-134
Rv0350	DIP-19549N	0.4991	0.92	2e-134
Rv0350	DIP-19551N	0.5009	0.92	8e-135
Rv0350	DIP-19552N	0.4991	0.92	1e-134
Rv0350	DIP-20599N	0.5412	0.9904	6e-162
Rv0350	DIP-211N	0.5027	0.8944	4e-135
Rv0350	DIP-2253N	0.4932	0.944	2e-137
Rv0350	DIP-2265N	0.4915	0.944	8e-137
Rv0350	DIP-2392N	0.52	0.88	1e-139
Rv0350	DIP-3190N	0.5422	1	4e-168
Rv0350	DIP-411N	0.5256	0.9376	2e-155
Rv0350	DIP-6142N	0.5587	0.968	4e-179
Rv0350	DIP-6520N	0.2129	0.8192	4e-23
Rv0350	DIP-6541N	0.544	0.8736	2e-151
Rv0350	DIP-6645N	0.3203	0.6144	1e-43
Rv0350	DIP-9940N	0.3859	0.9536	2e-96
Rv0350	DIP-9942N	0.3422	0.9072	4e-84
Rv0352	DIP-764N	0.3274	0.9899	3e-33
Rv0352	DIP-9249N	0.3333	0.9873	8e-40
Rv0352	DIP-9460N	0.4837	0.5443	1e-49
Rv0357c	DIP-22449N	0.439	0.9861	2e-83
Rv0363c	DIP-4702N	0.3841	0.9535	3e-53
Rv0363c	DIP-6858N	0.2477	0.9622	2e-21
Rv0363c	DIP-9566N	0.4065	0.9797	1e-61
Rv0373c	DIP-28056N	0.2632	0.975	4e-50
Rv0384c	DIP-2252N	0.4154	1	0
Rv0384c	DIP-3404N	0.4415	0.3526	1e-55
Rv0384c	DIP-3665N	0.4691	0.9929	0
Rv0384c	DIP-9290N	0.3901	0.5259	8e-80
Rv0384c	DIP-9291N	0.5495	0.9764	0
Rv0389	DIP-10618N	0.404	0.957	3e-66
Rv0391	DIP-10192N	0.3359	0.9532	8e-49
Rv0391	DIP-10193N	0.2655	0.835	2e-30
Rv0391	DIP-4440N	0.3471	0.8941	1e-47
Rv0400c	DIP-20518N	0.3146	0.9899	2e-43
Rv0400c	DIP-20848N	0.485	1	2e-100
Rv0405	DIP-29103N	0.3864	0.7347	1e-167
Rv0405	DIP-9554N	0.2982	0.2033	6e-28
Rv0408	DIP-10141N	0.3112	0.4797	1e-42
Rv0408	DIP-6862N	0.3773	1	2e-109
Rv0409	DIP-10971N	0.3892	1	5e-61
Rv0409	DIP-2899N	0.447	1	2e-80
Rv0409	DIP-9042N	0.4091	1	2e-72
Rv0417	DIP-6868N	0.5	0.9762	9e-61
Rv0422c	DIP-6867N	0.3984	0.9472	6e-44
Rv0425c	DIP-19649N	0.2605	0.4938	1e-50
Rv0425c	DIP-20264N	0.2671	0.2092	6e-29
Rv0425c	DIP-5253N	0.2623	0.2775	7e-35
Rv0425c	DIP-7915N	0.2623	0.2775	7e-35
Rv0427c	DIP-11148N	0.2889	0.9278	2e-22
Rv0435c	DIP-1587N	0.4242	0.3173	1e-47
Rv0435c	DIP-1589N	0.3731	0.3571	6e-45
Rv0435c	DIP-1590N	0.3189	0.4135	2e-38
Rv0435c	DIP-17521N	0.3966	0.3187	3e-37
Rv0435c	DIP-20323N	0.3279	0.5948	8e-51
Rv0435c	DIP-20326N	0.3636	0.408	8e-46
Rv0435c	DIP-23546N	0.3704	0.408	1e-46
Rv0435c	DIP-23776N	0.3348	0.3159	5e-27
Rv0435c	DIP-25343N	0.3906	0.3516	4e-39
Rv0435c	DIP-25869N	0.3504	0.3764	1e-32
Rv0435c	DIP-2621N	0.3729	0.4052	1e-47
Rv0435c	DIP-2704N	0.3557	0.6951	5e-72
Rv0435c	DIP-27139N	0.3783	0.3159	8e-44
Rv0435c	DIP-2883N	0.3947	0.3132	9e-39
Rv0435c	DIP-29796N	0.356	0.6868	4e-78
Rv0435c	DIP-4266N	0.3324	0.4876	1e-46
Rv0435c	DIP-6282N	0.3827	0.3338	7e-46
Rv0435c	DIP-6385N	0.4471	0.3503	2e-58
Rv0435c	DIP-6557N	0.4043	0.3228	3e-43
Rv0435c	DIP-802N	0.3468	0.3049	9e-31
Rv0435c	DIP-889N	0.3726	0.3613	2e-39
Rv0435c	DIP-979N	0.3415	0.4464	7e-48
Rv0435c	DIP-9892N	0.3894	0.3104	1e-38
Rv0438c	DIP-10240N	0.3636	0.9506	1e-48
Rv0440	DIP-17907N	0.4015	0.9685	1e-109
Rv0440	DIP-29172N	0.2638	0.9759	1e-26
Rv0440	DIP-3069N	0.5771	0.9852	3e-160
Rv0440	DIP-339N	0.5943	0.9815	4e-147
Rv0440	DIP-58N	0.4726	0.9796	1e-133
Rv0447c	DIP-9268N	0.3091	0.9016	3e-38
Rv0458	DIP-10620N	0.291	0.854	7e-34
Rv0458	DIP-12758N	0.3091	0.8679	4e-44
Rv0458	DIP-2908N	0.3814	0.9566	3e-85
Rv0458	DIP-3317N	0.2419	0.856	7e-22
Rv0458	DIP-9081N	0.3244	0.9546	2e-62
Rv0458	DIP-9186N	0.2889	0.7988	2e-28
Rv0458	DIP-9208N	0.3758	0.9606	9e-82
Rv0458	DIP-9581N	0.356	0.8698	4e-68
Rv0462	DIP-12675N	0.2941	0.9892	9e-44
Rv0462	DIP-29027N	0.3582	1	6e-77
Rv0462	DIP-4020N	0.2641	0.9957	2e-32
Rv0462	DIP-41N	0.3693	0.9978	1e-74
Rv0462	DIP-6155N	0.382	0.9591	3e-78
Rv0462	DIP-6854N	0.3739	1	1e-66
Rv0467	DIP-2898N	0.7981	1	0
Rv0468	DIP-11990N	0.3498	0.9196	2e-35
Rv0468	DIP-29089N	0.3772	0.9825	1e-39
Rv0469	DIP-9268N	0.3475	0.9056	2e-33
Rv0470c	DIP-9268N	0.3538	0.9059	6e-35
Rv0482	DIP-10277N	0.3333	0.9593	1e-35
Rv0484c	DIP-1671N	0.371	0.988	3e-32
Rv0484c	DIP-9555N	0.3139	0.8884	4e-23
Rv0489	DIP-9828N	0.518	0.8916	5e-63
Rv0490	DIP-10502N	0.3373	0.6073	1e-33
Rv0490	DIP-9133N	0.2727	0.5634	3e-21
Rv0490	DIP-9199N	0.2833	0.5683	6e-25
Rv0490	DIP-9200N	0.3026	0.5561	5e-23
Rv0490	DIP-9312N	0.3186	0.5512	3e-24
Rv0490	DIP-9349N	0.3014	0.5341	1e-26
Rv0490	DIP-9981N	0.3131	0.522	9e-23
Rv0491	DIP-10063N	0.3877	1	9e-32
Rv0491	DIP-10401N	0.3616	0.9868	1e-37
Rv0491	DIP-10497N	0.3982	0.9956	6e-40
Rv0491	DIP-10807N	0.316	1	3e-29
Rv0491	DIP-11016N	0.3568	1	4e-31
Rv0491	DIP-11853N	0.3773	0.9692	4e-37
Rv0491	DIP-29035N	0.4126	0.9075	5e-31
Rv0491	DIP-9132N	0.3233	1	1e-33
Rv0491	DIP-9198N	0.3901	0.9824	2e-32
Rv0491	DIP-9201N	0.3139	0.9824	3e-23
Rv0491	DIP-9314N	0.3789	1	1e-28
Rv0491	DIP-9318N	0.3805	0.9956	5e-38
Rv0491	DIP-9348N	0.3839	0.9868	2e-37
Rv0500	DIP-10570N	0.3427	0.9695	8e-36
Rv0500	DIP-19583N	0.3356	0.9898	2e-31
Rv0500	DIP-19717N	0.4082	0.6644	2e-32
Rv0503c	DIP-9268N	0.3494	0.8907	2e-37
Rv0509	DIP-9877N	0.321	0.9252	2e-53
Rv0510	DIP-19722N	0.4064	0.9159	2e-44
Rv0510	DIP-9879N	0.4286	0.9968	4e-54
Rv0512	DIP-18040N	0.4141	0.9027	5e-57
Rv0512	DIP-4311N	0.3687	1	8e-50
Rv0512	DIP-9878N	0.4732	0.9635	1e-70
Rv0522	DIP-4910N	0.2681	0.9885	4e-32
Rv0522	DIP-4912N	0.2697	0.8203	1e-30
Rv0522	DIP-4973N	0.2807	0.8618	5e-29
Rv0522	DIP-5540N	0.2801	0.9954	9e-29
Rv0522	DIP-7900N	0.2684	0.8756	9e-24
Rv0522	DIP-9359N	0.3518	0.8318	4e-60
Rv0522	DIP-9724N	0.4566	0.9286	2e-99
Rv0524	DIP-9825N	0.2962	0.7965	1e-27
Rv0524	DIP-9886N	0.509	0.9654	3e-110
Rv0529	DIP-3139N	0.3176	0.7191	2e-21
Rv0533c	DIP-9556N	0.3679	0.9493	7e-51
Rv0542c	DIP-10186N	0.2982	0.7597	3e-24
Rv0548c	DIP-10183N	0.4807	0.9076	4e-63
Rv0551c	DIP-22825N	0.2648	0.8862	3e-23
Rv0551c	DIP-22826N	0.248	0.8967	5e-23
Rv0555	DIP-10185N	0.3062	0.9079	1e-38
Rv0558	DIP-11068N	0.4381	0.9658	6e-44
Rv0566c	DIP-11292N	0.441	0.9877	1e-30
Rv0570	DIP-2563N	0.2562	0.9928	4e-48
Rv0570	DIP-3151N	0.2558	0.435	2e-21
Rv0570	DIP-359N	0.2716	0.8353	4e-38
Rv0570	DIP-6299N	0.2689	0.9942	2e-47
Rv0602c	DIP-10063N	0.3836	0.6285	9e-22
Rv0602c	DIP-10401N	0.3734	0.9209	2e-35
Rv0602c	DIP-10497N	0.3801	0.8735	2e-34
Rv0602c	DIP-11016N	0.3362	0.9051	7e-24
Rv0602c	DIP-11853N	0.4174	0.8617	3e-42
Rv0602c	DIP-29035N	0.4106	0.8182	4e-29
Rv0602c	DIP-9201N	0.4091	0.8696	9e-32
Rv0602c	DIP-9314N	0.3717	0.8933	3e-21
Rv0602c	DIP-9318N	0.3677	0.8814	1e-30
Rv0602c	DIP-9348N	0.3965	0.8972	5e-44
Rv0629c	DIP-10651N	0.3666	1	1e-77
Rv0630c	DIP-540N	0.2936	0.8437	6e-77
Rv0631c	DIP-10650N	0.289	0.8988	1e-85
Rv0639	DIP-6883N	0.418	0.7941	1e-34
Rv0640	DIP-10749N	0.6115	0.9789	1e-39
Rv0641	DIP-10742N	0.4889	0.9574	2e-48
Rv0642c	DIP-9268N	0.3166	0.8605	7e-31
Rv0643c	DIP-9268N	0.3333	0.901	4e-34
Rv0644c	DIP-9268N	0.348	0.9512	5e-38
Rv0645c	DIP-9268N	0.3199	0.951	1e-31
Rv0647c	DIP-11065N	0.2861	0.752	1e-33
Rv0655	DIP-10574N	0.3609	0.6407	3e-34
Rv0655	DIP-11410N	0.2987	0.6435	2e-21
Rv0655	DIP-12908N	0.3852	0.6797	1e-45
Rv0655	DIP-3498N	0.2978	0.6267	3e-21
Rv0655	DIP-6889N	0.2988	0.6992	7e-23
Rv0655	DIP-6893N	0.3148	0.6017	5e-25
Rv0655	DIP-9027N	0.3409	0.6128	2e-36
Rv0655	DIP-9064N	0.3454	0.6936	7e-35
Rv0655	DIP-9167N	0.3169	0.6769	1e-24
Rv0655	DIP-9373N	0.3443	0.5905	6e-30
Rv0655	DIP-9701N	0.3651	0.5265	3e-27
Rv0667	DIP-14N	0.2967	0.3336	1e-37
Rv0667	DIP-3257N	0.4886	0.5256	5e-168
Rv0667	DIP-6873N	0.5728	0.5273	0
Rv0667	DIP-997N	0.275	0.3754	7e-35
Rv0668	DIP-10772N	0.5049	0.6155	0
Rv0668	DIP-3257N	0.4763	0.6094	0
Rv0668	DIP-611N	0.2506	0.6216	1e-45
Rv0668	DIP-612N	0.3248	0.2363	7e-33
Rv0672	DIP-9078N	0.4389	0.9668	3e-100
Rv0675	DIP-18518N	0.4928	0.7947	2e-52
Rv0675	DIP-22516N	0.4619	0.7985	1e-44
Rv0682	DIP-10788N	0.6992	0.9919	3e-47
Rv0682	DIP-5562N	0.5583	0.9677	3e-31
Rv0683	DIP-10783N	0.5321	1	1e-44
Rv0683	DIP-3663N	0.526	0.9872	4e-45
Rv0684	DIP-10088N	0.4014	0.2026	4e-21
Rv0684	DIP-10560N	0.2669	0.6947	1e-37
Rv0684	DIP-29868N	0.4014	0.2026	4e-21
Rv0684	DIP-3214N	0.63	0.9986	0
Rv0684	DIP-9721N	0.592	0.9929	0
Rv0685	DIP-10848N	0.3127	0.8561	2e-33
Rv0685	DIP-28095N	0.7449	1	3e-144
Rv0685	DIP-29313N	0.3324	0.9343	1e-30
Rv0685	DIP-3215N	0.7114	1	2e-150
Rv0685	DIP-513N	0.2984	0.7955	4e-23
Rv0685	DIP-6159N	0.7449	1	3e-144
Rv0687	DIP-11073N	0.3358	0.9745	2e-32
Rv0687	DIP-12137N	0.281	0.9964	9e-21
Rv0687	DIP-29088N	0.3004	0.9927	3e-23
Rv0687	DIP-9555N	0.2782	0.9673	5e-22
Rv0694	DIP-10108N	0.336	0.947	3e-51
Rv0700	DIP-10786N	0.61	0.9901	1e-31
Rv0701	DIP-10744N	0.5072	0.9631	6e-54
Rv0702	DIP-10745N	0.3838	0.8296	5e-29
Rv0704	DIP-10743N	0.5604	0.975	9e-83
Rv0704	DIP-24785N	0.3317	0.7429	4e-21
Rv0704	DIP-3298N	0.5273	0.9821	7e-72
Rv0705	DIP-10795N	0.663	0.9892	2e-33
Rv0706	DIP-10759N	0.5327	0.5431	2e-22
Rv0707	DIP-10779N	0.5355	0.7701	8e-63
Rv0708	DIP-10753N	0.4925	0.971	2e-34
Rv0708	DIP-3634N	0.562	0.9928	7e-38
Rv0714	DIP-10751N	0.6585	1	2e-42
Rv0716	DIP-10746N	0.5706	0.9465	2e-52
Rv0718	DIP-10784N	0.4733	0.9924	9e-31
Rv0719	DIP-10747N	0.4114	0.8827	7e-32
Rv0721	DIP-10781N	0.5987	0.6909	2e-48
Rv0727c	DIP-9710N	0.3298	0.8761	1e-26
Rv0728c	DIP-10851N	0.3135	0.773	3e-21
Rv0728c	DIP-10997N	0.3275	0.8712	2e-29
Rv0728c	DIP-17268N	0.3098	0.7822	7e-26
Rv0728c	DIP-17508N	0.313	0.7546	1e-23
Rv0728c	DIP-4483N	0.3178	0.7914	1e-28
Rv0728c	DIP-5336N	0.3256	0.7914	1e-29
Rv0732	DIP-10846N	0.4233	0.9751	1e-84
Rv0733	DIP-9059N	0.3716	1	3e-33
Rv0734	DIP-10160N	0.3806	0.9286	2e-42
Rv0734	DIP-22973N	0.3571	0.8947	1e-32
Rv0734	DIP-3487N	0.3755	0.9511	2e-45
Rv0751c	DIP-9742N	0.3309	0.9354	2e-36
Rv0752c	DIP-20518N	0.3461	1	1e-57
Rv0752c	DIP-20848N	0.2831	0.9872	1e-31
Rv0752c	DIP-9241N	0.2706	0.9949	7e-31
Rv0753c	DIP-10620N	0.276	0.8667	6e-33
Rv0753c	DIP-12758N	0.2851	0.8804	3e-42
Rv0753c	DIP-2908N	0.3142	0.9235	3e-65
Rv0753c	DIP-3317N	0.2345	0.8863	9e-23
Rv0753c	DIP-9081N	0.2901	0.9529	3e-43
Rv0753c	DIP-9186N	0.2679	0.8196	2e-27
Rv0753c	DIP-9208N	0.3381	0.9627	2e-65
Rv0753c	DIP-9581N	0.3387	0.9725	7e-61
Rv0757	DIP-10063N	0.3529	0.8947	1e-22
Rv0757	DIP-10401N	0.3289	0.9231	7e-30
Rv0757	DIP-10497N	0.3453	0.9028	8e-36
Rv0757	DIP-11853N	0.3213	0.8947	8e-31
Rv0757	DIP-29035N	0.4563	0.834	7e-39
Rv0757	DIP-9132N	0.2965	0.915	6e-22
Rv0757	DIP-9198N	0.3305	0.9433	3e-22
Rv0757	DIP-9201N	0.3198	0.8988	1e-24
Rv0757	DIP-9318N	0.3705	0.9069	3e-32
Rv0757	DIP-9348N	0.3717	0.915	3e-37
Rv0758	DIP-10502N	0.3596	0.4701	2e-31
Rv0758	DIP-10808N	0.3054	0.6144	2e-25
Rv0758	DIP-9199N	0.3294	0.5196	5e-30
Rv0758	DIP-9200N	0.2581	0.767	1e-22
Rv0758	DIP-9202N	0.2941	0.6309	1e-24
Rv0758	DIP-9312N	0.3246	0.5526	5e-27
Rv0758	DIP-9319N	0.2928	0.6619	3e-25
Rv0758	DIP-9349N	0.3224	0.5052	1e-24
Rv0761c	DIP-2901N	0.3541	0.9867	2e-47
Rv0761c	DIP-5366N	0.3247	1	4e-50
Rv0764c	DIP-7886N	0.2838	1	5e-50
Rv0765c	DIP-9555N	0.3216	0.8255	1e-22
Rv0768	DIP-10620N	0.2651	0.9489	2e-27
Rv0768	DIP-12758N	0.3157	0.9652	6e-54
Rv0768	DIP-19287N	0.2473	0.7444	2e-23
Rv0768	DIP-2908N	0.3312	0.9693	4e-60
Rv0768	DIP-3317N	0.2394	0.9652	9e-23
Rv0768	DIP-9081N	0.3375	0.9755	4e-62
Rv0768	DIP-9186N	0.2929	0.8098	6e-33
Rv0768	DIP-9208N	0.3657	0.9898	3e-68
Rv0768	DIP-9581N	0.3417	0.9816	2e-63
Rv0769	DIP-10012N	0.3049	0.9919	5e-29
Rv0769	DIP-11073N	0.332	1	5e-29
Rv0769	DIP-12137N	0.3065	1	6e-26
Rv0769	DIP-12165N	0.3441	0.996	2e-25
Rv0769	DIP-29088N	0.2962	1	2e-25
Rv0769	DIP-29647N	0.3277	0.9597	4e-24
Rv0769	DIP-3619N	0.2907	1	1e-22
Rv0769	DIP-9555N	0.3184	0.9879	1e-31
Rv0769	DIP-9875N	0.3661	0.9032	4e-34
Rv0770	DIP-9742N	0.3357	0.9492	1e-28
Rv0772	DIP-3667N	0.3059	1	5e-39
Rv0772	DIP-4080N	0.3592	1	6e-65
Rv0773c	DIP-3652N	0.2793	1	4e-56
Rv0783c	DIP-7575N	0.2312	0.6889	5e-21
Rv0783c	DIP-9507N	0.2692	0.8185	5e-31
Rv0794c	DIP-6155N	0.2624	0.9319	1e-36
Rv0794c	DIP-6854N	0.2517	0.8998	4e-28
Rv0800	DIP-1409N	0.3054	1	3e-38
Rv0800	DIP-2097N	0.3356	1	7e-63
Rv0808	DIP-6727N	0.3348	0.8786	2e-59
Rv0809	DIP-4080N	0.4269	0.9396	4e-72
Rv0815c	DIP-10921N	0.2832	1	5e-26
Rv0815c	DIP-613N	0.2857	1	1e-24
Rv0820	DIP-10144N	0.3021	0.9109	4e-23
Rv0820	DIP-10574N	0.3333	0.9302	9e-27
Rv0820	DIP-6889N	0.5373	0.9884	7e-69
Rv0820	DIP-9027N	0.3264	0.938	2e-25
Rv0820	DIP-9064N	0.3264	0.938	1e-27
Rv0820	DIP-9167N	0.3062	1	2e-23
Rv0844c	DIP-10316N	0.3598	0.875	2e-26
Rv0844c	DIP-11104N	0.2871	0.9676	2e-22
Rv0851c	DIP-11073N	0.2924	0.8582	9e-24
Rv0851c	DIP-29088N	0.3098	0.6691	3e-23
Rv0851c	DIP-9555N	0.275	0.8727	2e-21
Rv0853c	DIP-5252N	0.2947	1	1e-62
Rv0853c	DIP-6773N	0.3681	0.975	9e-92
Rv0855	DIP-11994N	0.2903	0.9499	4e-26
Rv0858c	DIP-11350N	0.3805	0.9798	7e-69
Rv0858c	DIP-17732N	0.3471	1	5e-58
Rv0859	DIP-11991N	0.2925	1	2e-36
Rv0859	DIP-29090N	0.403	0.9975	4e-69
Rv0860	DIP-11990N	0.3417	0.9958	4e-70
Rv0860	DIP-29089N	0.3286	0.9847	4e-82
Rv0864	DIP-10230N	0.4967	0.9042	7e-33
Rv0864	DIP-3520N	0.4129	0.9281	4e-30
Rv0869c	DIP-10228N	0.3553	0.8833	7e-40
Rv0873	DIP-20518N	0.3108	0.5692	4e-42
Rv0873	DIP-20848N	0.3003	0.4508	1e-25
Rv0873	DIP-9241N	0.2644	0.5877	2e-22
Rv0889c	DIP-10579N	0.3281	1	2e-36
Rv0889c	DIP-3680N	0.2784	1	2e-35
Rv0889c	DIP-9801N	0.2768	1	3e-27
Rv0896	DIP-10579N	0.3152	0.8979	2e-50
Rv0896	DIP-3680N	0.4223	0.9559	5e-90
Rv0896	DIP-9801N	0.5294	0.9861	9e-129
Rv0902c	DIP-29034N	1	1	0
Rv0902c	DIP-9312N	0.2706	0.6794	2e-22
Rv0903c	DIP-10063N	0.3818	0.9322	1e-25
Rv0903c	DIP-10401N	0.3673	0.9576	2e-32
Rv0903c	DIP-10497N	0.3874	0.9407	3e-35
Rv0903c	DIP-11016N	0.326	0.9619	9e-22
Rv0903c	DIP-11853N	0.3545	0.9322	3e-35
Rv0903c	DIP-29035N	1	1	1e-109
Rv0903c	DIP-9132N	0.31	0.9703	3e-23
Rv0903c	DIP-9201N	0.3333	0.9407	3e-22
Rv0903c	DIP-9314N	0.3816	0.9661	1e-23
Rv0903c	DIP-9318N	0.3761	0.9576	1e-27
Rv0903c	DIP-9348N	0.3884	0.9492	4e-40
Rv0904c	DIP-3163N	0.3962	0.4283	1e-37
Rv0904c	DIP-9036N	0.4051	0.3939	5e-35
Rv0908	DIP-19649N	0.252	0.3187	7e-22
Rv0908	DIP-20264N	0.3557	0.2434	7e-23
Rv0927c	DIP-10012N	0.2811	0.9468	1e-24
Rv0927c	DIP-11073N	0.3346	0.9772	2e-31
Rv0927c	DIP-12137N	0.3465	0.9658	2e-29
Rv0927c	DIP-12200N	0.3414	0.9468	4e-21
Rv0927c	DIP-20473N	0.3319	0.8593	2e-25
Rv0927c	DIP-29088N	0.2824	0.9962	2e-22
Rv0927c	DIP-3619N	0.3065	0.9924	3e-26
Rv0927c	DIP-9555N	0.3197	0.9278	5e-28
Rv0927c	DIP-9875N	0.3784	0.8441	1e-32
Rv0928	DIP-10597N	0.2991	0.8676	3e-33
Rv0931c	DIP-4438N	0.2741	0.3901	3e-22
Rv0931c	DIP-492N	0.3067	0.3389	6e-23
Rv0932c	DIP-10597N	0.32	0.8108	6e-27
Rv0933	DIP-10574N	0.3467	0.8152	7e-24
Rv0933	DIP-11936N	0.3267	0.9094	9e-27
Rv0933	DIP-6889N	0.437	0.9203	1e-49
Rv0933	DIP-9027N	0.329	0.837	5e-28
Rv0933	DIP-9064N	0.3293	0.8913	4e-26
Rv0933	DIP-9167N	0.312	0.8478	2e-23
Rv0933	DIP-9373N	0.328	0.9058	5e-28
Rv0934	DIP-10597N	0.328	0.8396	6e-39
Rv0949	DIP-10662N	0.3881	0.869	2e-102
Rv0949	DIP-11103N	0.3986	0.9598	2e-125
Rv0949	DIP-3420N	0.3551	0.8547	9e-83
Rv0951	DIP-1029N	0.4077	1	4e-63
Rv0952	DIP-1028N	0.523	0.934	6e-56
Rv0969	DIP-3096N	0.3496	0.7727	1e-87
Rv0972c	DIP-20518N	0.283	0.9562	5e-34
Rv0972c	DIP-9241N	0.2521	0.9407	7e-23
Rv0973c	DIP-6296N	0.4035	0.6837	9e-86
Rv0973c	DIP-9035N	0.4009	0.6882	3e-82
Rv0975c	DIP-20518N	0.3228	0.9974	8e-47
Rv0975c	DIP-20848N	0.2553	0.9948	8e-23
Rv0975c	DIP-9241N	0.2669	0.8927	1e-28
Rv0981	DIP-10063N	0.4045	0.9565	5e-34
Rv0981	DIP-10401N	0.3805	0.9826	9e-39
Rv0981	DIP-10497N	0.3644	0.9783	1e-38
Rv0981	DIP-10807N	0.2913	1	1e-21
Rv0981	DIP-11016N	0.287	1	5e-22
Rv0981	DIP-11853N	0.3846	0.9609	3e-40
Rv0981	DIP-29035N	0.4976	0.9	1e-44
Rv0981	DIP-29503N	0.4628	0.5261	8e-22
Rv0981	DIP-9132N	0.2876	0.9826	1e-23
Rv0981	DIP-9198N	0.3303	0.9609	4e-23
Rv0981	DIP-9201N	0.3812	0.9696	4e-25
Rv0981	DIP-9314N	0.3799	0.9957	4e-26
Rv0981	DIP-9318N	0.3543	0.9696	2e-34
Rv0981	DIP-9348N	0.4311	0.9783	2e-45
Rv0982	DIP-11852N	0.289	0.5218	5e-21
Rv0982	DIP-9199N	0.3063	0.5635	1e-25
Rv0982	DIP-9312N	0.2915	0.5377	7e-23
Rv0982	DIP-9319N	0.2905	0.6488	6e-22
Rv0982	DIP-9349N	0.2807	0.5655	1e-23
Rv0983	DIP-9423N	0.3905	0.5905	1e-43
Rv0983	DIP-9424N	0.3473	0.7694	6e-29
Rv0986	DIP-10144N	0.36	0.9073	5e-26
Rv0986	DIP-10344N	0.3217	0.9274	2e-23
Rv0986	DIP-10574N	0.3478	0.8347	3e-31
Rv0986	DIP-11185N	0.3317	0.8024	5e-22
Rv0986	DIP-11314N	0.4241	0.9032	9e-46
Rv0986	DIP-11320N	0.3032	0.8911	1e-20
Rv0986	DIP-11936N	0.3205	0.9435	6e-24
Rv0986	DIP-20440N	0.309	0.9395	8e-21
Rv0986	DIP-3498N	0.355	0.8065	3e-30
Rv0986	DIP-6893N	0.3881	0.8831	1e-44
Rv0986	DIP-9027N	0.3756	0.8911	7e-40
Rv0986	DIP-9064N	0.3169	0.9798	7e-30
Rv0986	DIP-9129N	0.3184	0.8992	2e-22
Rv0986	DIP-9167N	0.3816	0.8347	3e-25
Rv0986	DIP-9373N	0.3554	0.9758	7e-31
Rv0986	DIP-9701N	0.419	0.8468	9e-40
Rv0993	DIP-9729N	0.3423	0.9739	5e-37
Rv0993	DIP-9736N	0.388	0.9771	5e-47
Rv0994	DIP-10240N	0.3123	0.8944	2e-37
Rv1003	DIP-12896N	0.4009	0.7965	5e-41
Rv1005c	DIP-10434N	0.4194	0.5415	2e-44
Rv1005c	DIP-3666N	0.3175	0.5502	1e-26
Rv1005c	DIP-542N	0.3744	0.4258	2e-23
Rv1005c	DIP-6202N	0.3423	0.5677	1e-29
Rv1008	DIP-11537N	0.3892	0.7689	4e-33
Rv1008	DIP-12661N	0.2846	0.9848	2e-24
Rv1008	DIP-17805N	0.3082	1	3e-23
Rv1010	DIP-10076N	0.3397	0.8265	4e-32
Rv1014c	DIP-10598N	0.3957	0.9791	4e-24
Rv1017c	DIP-1482N	0.414	0.9632	2e-58
Rv1017c	DIP-17387N	0.3947	1	6e-60
Rv1017c	DIP-22635N	0.3183	1	6e-43
Rv1017c	DIP-3945N	0.4032	0.9663	6e-60
Rv1017c	DIP-4307N	0.4172	0.9632	3e-60
Rv1017c	DIP-4857N	0.4219	0.589	3e-35
Rv1018c	DIP-9776N	0.3877	0.9172	5e-82
Rv1020	DIP-10199N	0.4654	0.5381	4e-162
Rv1020	DIP-10653N	0.337	0.3679	8e-53
Rv1020	DIP-3189N	0.3909	0.4976	3e-116
Rv1020	DIP-3433N	0.253	0.3331	1e-26
Rv1021	DIP-10165N	0.3831	0.4738	8e-23
Rv1023	DIP-21138N	0.5082	1	5e-102
Rv1023	DIP-4046N	0.5046	1	1e-106
Rv1023	DIP-5561N	0.5196	1	1e-109
Rv1023	DIP-6859N	0.5529	0.9907	2e-115
Rv1027c	DIP-10063N	0.4955	0.9912	3e-49
Rv1027c	DIP-10401N	0.3053	1	8e-29
Rv1027c	DIP-10497N	0.3393	0.9912	2e-28
Rv1027c	DIP-11016N	0.2996	1	8e-23
Rv1027c	DIP-11853N	0.3408	0.9867	2e-30
Rv1027c	DIP-29035N	0.3892	0.8982	5e-31
Rv1027c	DIP-9132N	0.2952	1	3e-24
Rv1027c	DIP-9314N	0.3216	1	4e-21
Rv1027c	DIP-9318N	0.3273	0.9735	3e-24
Rv1027c	DIP-9348N	0.3274	0.9867	2e-29
Rv1028c	DIP-10062N	0.308	1	1e-86
Rv1032c	DIP-10502N	0.3442	0.4224	8e-23
Rv1032c	DIP-9199N	0.331	0.558	2e-23
Rv1032c	DIP-9312N	0.2677	0.778	6e-24
Rv1032c	DIP-9349N	0.3407	0.444	2e-21
Rv1033c	DIP-10063N	0.3545	0.856	4e-25
Rv1033c	DIP-10401N	0.3348	0.8949	2e-32
Rv1033c	DIP-10497N	0.3649	0.8638	6e-37
Rv1033c	DIP-11016N	0.3562	0.9066	3e-26
Rv1033c	DIP-11853N	0.3846	0.8599	2e-36
Rv1033c	DIP-29035N	0.4293	0.7977	2e-37
Rv1033c	DIP-9132N	0.3451	0.8794	4e-28
Rv1033c	DIP-9201N	0.3694	0.8638	2e-26
Rv1033c	DIP-9314N	0.3816	0.8872	1e-28
Rv1033c	DIP-9318N	0.4071	0.8794	3e-37
Rv1033c	DIP-9348N	0.4141	0.8833	2e-42
Rv1050	DIP-1671N	0.2975	0.804	1e-24
Rv1050	DIP-29088N	0.3351	0.6146	5e-21
Rv1050	DIP-9555N	0.3093	0.6445	2e-21
Rv1058	DIP-22825N	0.2348	0.9411	2e-22
Rv1058	DIP-22826N	0.2584	0.9263	7e-25
Rv1058	DIP-9025N	0.2761	0.547	3e-23
Rv1063c	DIP-11573N	0.4205	0.4889	3e-36
Rv1070c	DIP-10183N	0.3602	1	6e-30
Rv1070c	DIP-10425N	0.4537	0.8833	2e-40
Rv1070c	DIP-17484N	0.3173	0.9689	3e-25
Rv1070c	DIP-18518N	0.2946	1	8e-27
Rv1070c	DIP-22516N	0.3023	1	1e-25
Rv1071c	DIP-6509N	0.3123	1	3e-37
Rv1074c	DIP-11991N	0.3953	0.6247	6e-43
Rv1074c	DIP-29090N	0.3942	1	2e-70
Rv1077	DIP-1282N	0.3892	0.8362	2e-50
Rv1077	DIP-9382N	0.4116	0.6703	6e-41
Rv1077	DIP-9383N	0.3926	0.6422	4e-50
Rv1079	DIP-10192N	0.437	0.9613	7e-76
Rv1079	DIP-10193N	0.3095	1	5e-43
Rv1079	DIP-4440N	0.4779	0.9923	3e-85
Rv1079	DIP-5187N	0.2994	0.8608	3e-32
Rv1086	DIP-11093N	0.3377	0.8817	2e-32
Rv1093	DIP-2602N	0.4122	1	1e-82
Rv1095	DIP-11372N	0.3172	0.5242	1e-23
Rv1098c	DIP-9180N	0.4098	0.9473	1e-76
Rv1104	DIP-20632N	0.418	0.8253	7e-29
Rv1104	DIP-26865N	0.4149	0.821	3e-29
Rv1104	DIP-29702N	0.3974	1	1e-36
Rv1108c	DIP-11146N	0.2908	1	1e-43
Rv1108c	DIP-3158N	0.351	0.5904	5e-35
Rv1110	DIP-10138N	0.521	0.9224	7e-80
Rv1112	DIP-26051N	0.4126	1	9e-74
Rv1122	DIP-6604N	0.3103	0.9382	4e-30
Rv1131	DIP-10579N	0.3825	0.9313	3e-65
Rv1131	DIP-3680N	0.3235	0.944	8e-42
Rv1131	DIP-9801N	0.3006	0.9059	5e-37
Rv1133c	DIP-6847N	0.4807	0.9921	0
Rv1141c	DIP-10183N	0.2976	0.9403	1e-21
Rv1142c	DIP-10183N	0.3227	0.9366	8e-26
Rv1143	DIP-11994N	0.2818	1	2e-30
Rv1151c	DIP-3690N	0.3564	0.8523	7e-26
Rv1161	DIP-10311N	0.4609	1	0
Rv1161	DIP-10324N	0.4676	1	0
Rv1162	DIP-10312N	0.5447	0.8817	2e-161
Rv1162	DIP-10323N	0.5603	0.8763	1e-168
Rv1164	DIP-10313N	0.2955	0.8943	2e-22
Rv1165	DIP-10088N	0.3333	0.5207	2e-33
Rv1165	DIP-11058N	0.4631	0.9697	3e-134
Rv1165	DIP-29868N	0.3333	0.5207	2e-33
Rv1165	DIP-4911N	0.4	0.2309	3e-24
Rv1175c	DIP-9562N	0.5282	1	0
Rv1180	DIP-29103N	0.4777	0.918	1e-107
Rv1180	DIP-9554N	0.2872	0.5922	5e-26
Rv1181	DIP-29103N	0.3545	0.2193	7e-50
Rv1187	DIP-10620N	0.3077	0.9098	1e-40
Rv1187	DIP-2908N	0.2495	0.8858	8e-25
Rv1187	DIP-3317N	0.2596	0.8158	2e-27
Rv1187	DIP-9081N	0.2526	0.8895	2e-27
Rv1187	DIP-9208N	0.252	0.9061	2e-22
Rv1187	DIP-9581N	0.2795	0.8103	5e-29
Rv1193	DIP-22825N	0.2898	0.7442	8e-23
Rv1193	DIP-9025N	0.2825	0.7484	2e-22
Rv1200	DIP-11699N	0.3096	0.9576	8e-55
Rv1210	DIP-10950N	0.4505	0.8922	6e-39
Rv1213	DIP-9770N	0.402	0.9851	2e-77
Rv1218c	DIP-11185N	0.291	0.9614	5e-29
Rv1218c	DIP-11410N	0.3333	0.7042	3e-30
Rv1223	DIP-9423N	0.3597	0.5265	2e-45
Rv1223	DIP-9424N	0.3803	0.5379	2e-30
Rv1229c	DIP-21614N	0.3136	0.6051	6e-28
Rv1229c	DIP-22787N	0.3648	0.5974	7e-23
Rv1237	DIP-539N	0.3189	0.927	5e-28
Rv1238	DIP-10144N	0.4834	0.8422	3e-82
Rv1238	DIP-10344N	0.3835	0.5242	9e-30
Rv1238	DIP-10408N	0.2984	0.631	1e-23
Rv1238	DIP-10574N	0.3801	0.5623	4e-40
Rv1238	DIP-11185N	0.2763	0.5802	1e-23
Rv1238	DIP-11314N	0.3348	0.5623	9e-27
Rv1238	DIP-11410N	0.2938	0.5369	6e-21
Rv1238	DIP-3498N	0.3077	0.4962	6e-24
Rv1238	DIP-6893N	0.3014	0.5573	4e-30
Rv1238	DIP-9027N	0.3099	0.6158	1e-27
Rv1238	DIP-9064N	0.4669	0.6158	5e-60
Rv1238	DIP-9167N	0.3825	0.5522	5e-28
Rv1238	DIP-9373N	0.4496	0.6056	7e-50
Rv1238	DIP-9701N	0.3618	0.5064	4e-27
Rv1245c	DIP-11073N	0.3284	0.7391	1e-21
Rv1245c	DIP-29088N	0.3155	0.6775	8e-22
Rv1248c	DIP-10935N	0.4332	0.7397	0
Rv1248c	DIP-365N	0.3868	0.7858	0
Rv1250	DIP-4051N	0.2444	0.6926	9e-24
Rv1250	DIP-9507N	0.2808	0.7012	1e-33
Rv1253	DIP-10696N	0.3884	0.6448	2e-61
Rv1253	DIP-10697N	0.4058	0.6696	3e-72
Rv1253	DIP-10920N	0.4056	0.6394	2e-60
Rv1253	DIP-1243N	0.3343	0.6323	4e-57
Rv1253	DIP-17867N	0.3499	0.6803	2e-61
Rv1253	DIP-20851N	0.3743	0.6359	1e-67
Rv1253	DIP-23520N	0.2806	0.7975	2e-34
Rv1253	DIP-25457N	0.3256	0.6874	4e-58
Rv1253	DIP-3203N	0.3799	0.7247	2e-71
Rv1253	DIP-4396N	0.304	0.7069	5e-44
Rv1253	DIP-4571N	0.3848	0.6323	7e-61
Rv1253	DIP-4771N	0.3488	0.3819	3e-25
Rv1253	DIP-5368N	0.2894	0.6874	2e-37
Rv1253	DIP-5628N	0.3509	0.6732	7e-54
Rv1253	DIP-6337N	0.2854	0.7282	6e-36
Rv1253	DIP-6819N	0.3378	0.6625	4e-48
Rv1253	DIP-9419N	0.4688	0.9663	4e-116
Rv1266c	DIP-492N	0.3087	0.3674	2e-22
Rv1272c	DIP-10261N	0.3373	0.8035	1e-68
Rv1272c	DIP-10574N	0.3213	0.3502	9e-24
Rv1272c	DIP-2866N	0.2742	0.8035	6e-32
Rv1272c	DIP-29617N	0.2308	0.8447	2e-24
Rv1272c	DIP-29618N	0.2119	0.8225	1e-22
Rv1272c	DIP-6474N	0.2624	0.8637	8e-41
Rv1273c	DIP-10261N	0.2708	0.9708	6e-48
Rv1273c	DIP-29617N	0.3014	0.3763	1e-22
Rv1281c	DIP-10144N	0.3034	0.3824	9e-23
Rv1281c	DIP-10343N	0.3574	0.384	1e-34
Rv1281c	DIP-10344N	0.4293	0.335	1e-42
Rv1281c	DIP-10408N	0.4551	0.4918	2e-72
Rv1281c	DIP-10574N	0.3607	0.3987	7e-34
Rv1281c	DIP-11314N	0.3347	0.3856	6e-23
Rv1281c	DIP-11936N	0.4265	0.4444	4e-53
Rv1281c	DIP-3283N	0.393	0.3742	8e-42
Rv1281c	DIP-6893N	0.356	0.3121	2e-25
Rv1281c	DIP-9027N	0.3765	0.4036	2e-39
Rv1281c	DIP-9064N	0.3305	0.3807	2e-30
Rv1281c	DIP-9167N	0.3648	0.3807	2e-27
Rv1281c	DIP-9373N	0.344	0.4085	1e-31
Rv1281c	DIP-9701N	0.3158	0.3725	8e-28
Rv1282c	DIP-11935N	0.32	0.7732	3e-21
Rv1282c	DIP-9469N	0.3487	0.8969	8e-27
Rv1285	DIP-360N	0.5216	0.9066	4e-79
Rv1285	DIP-9376N	0.5216	0.9066	4e-79
Rv1286	DIP-376N	0.2729	0.6922	2e-32
Rv1286	DIP-513N	0.4988	0.6954	8e-107
Rv1293	DIP-10132N	0.2798	0.9754	3e-32
Rv1294	DIP-3530N	0.3601	0.9887	3e-56
Rv1297	DIP-10698N	0.5196	0.6777	7e-110
Rv1299	DIP-10558N	0.4483	0.9748	4e-74
Rv1299	DIP-10559N	0.3531	0.944	5e-50
Rv1302	DIP-10685N	0.2787	0.755	1e-22
Rv1304	DIP-6122N	0.3478	0.828	4e-23
Rv1308	DIP-25446N	0.5598	0.9144	4e-160
Rv1308	DIP-3025N	0.5658	0.8725	2e-148
Rv1308	DIP-3028N	0.2665	0.7996	1e-33
Rv1308	DIP-564N	0.5039	0.9399	2e-133
Rv1308	DIP-565N	0.2527	0.6849	7e-25
Rv1308	DIP-6214N	0.5793	0.9308	3e-167
Rv1308	DIP-6215N	0.2861	0.7577	4e-28
Rv1309	DIP-568N	0.3433	0.9836	2e-41
Rv1310	DIP-25446N	0.2645	0.7078	6e-21
Rv1310	DIP-3028N	0.6099	0.9547	3e-156
Rv1310	DIP-565N	0.5896	0.9527	4e-144
Rv1310	DIP-6214N	0.2698	0.8313	1e-24
Rv1310	DIP-6215N	0.6441	0.9712	3e-162
Rv1315	DIP-10276N	0.4495	0.9952	2e-85
Rv1316c	DIP-10395N	0.5536	0.6788	2e-21
Rv1317c	DIP-9084N	0.3151	0.5887	3e-23
Rv1323	DIP-11991N	0.3039	1	2e-45
Rv1323	DIP-29090N	0.352	1	2e-47
Rv1329c	DIP-12786N	0.3364	0.9895	7e-74
Rv1336	DIP-1282N	0.3626	0.8111	1e-29
Rv1336	DIP-9382N	0.3551	0.9938	1e-35
Rv1336	DIP-9383N	0.4106	0.935	2e-53
Rv1338	DIP-10283N	0.3376	0.8745	6e-21
Rv1340	DIP-10738N	0.5654	0.9151	1e-62
Rv1341	DIP-12197N	0.46	0.9804	2e-40
Rv1348	DIP-10261N	0.3117	0.6647	5e-46
Rv1349	DIP-10261N	0.2487	1	2e-32
Rv1349	DIP-11320N	0.3532	0.3765	1e-25
Rv1349	DIP-29617N	0.2831	0.3782	7e-22
Rv1349	DIP-29618N	0.2968	0.3782	8e-21
Rv1349	DIP-6474N	0.2868	0.4698	5e-25
Rv1349	DIP-9064N	0.3442	0.3713	9e-22
Rv1350	DIP-10012N	0.3185	1	1e-32
Rv1350	DIP-10917N	0.3071	1	2e-24
Rv1350	DIP-11073N	0.4016	1	2e-43
Rv1350	DIP-12137N	0.3294	1	4e-27
Rv1350	DIP-12165N	0.3239	1	1e-26
Rv1350	DIP-20472N	0.3439	0.7652	1e-24
Rv1350	DIP-20473N	0.3333	0.8988	1e-25
Rv1350	DIP-29088N	0.3092	1	2e-29
Rv1350	DIP-29647N	0.3034	0.9474	1e-22
Rv1350	DIP-9555N	0.3542	0.9717	1e-41
Rv1350	DIP-9875N	0.2973	0.8988	3e-25
Rv1354c	DIP-10813N	0.3305	0.374	2e-28
Rv1354c	DIP-12011N	0.266	0.6758	2e-24
Rv1354c	DIP-12038N	0.3083	0.4061	5e-27
Rv1354c	DIP-12384N	0.2971	0.6645	7e-43
Rv1354c	DIP-29503N	0.411	0.2616	5e-23
Rv1357c	DIP-10813N	0.3251	0.7915	1e-28
Rv1357c	DIP-12384N	0.3114	0.9414	3e-30
Rv1380	DIP-6070N	0.3062	0.9624	2e-30
Rv1383	DIP-1024N	0.3553	1	4e-54
Rv1383	DIP-1026N	0.456	1	2e-79
Rv1384	DIP-1023N	0.4039	0.9103	0
Rv1384	DIP-1025N	0.5232	1	0
Rv1384	DIP-3181N	0.4919	0.9937	0
Rv1389	DIP-9818N	0.3587	0.8846	2e-30
Rv1391	DIP-9431N	0.4052	0.9211	1e-49
Rv1392	DIP-18340N	0.5256	0.9677	9e-96
Rv1392	DIP-3226N	0.5203	0.9777	4e-109
Rv1392	DIP-4001N	0.5477	0.9876	7e-103
Rv1392	DIP-6667N	0.5547	0.9752	1e-104
Rv1392	DIP-6849N	0.596	0.9826	1e-122
Rv1394c	DIP-17731N	0.2558	0.8395	2e-22
Rv1402	DIP-10562N	0.2784	0.5649	1e-22
Rv1406	DIP-11961N	0.317	0.8494	6e-24
Rv1408	DIP-10737N	0.4615	0.9526	8e-47
Rv1409	DIP-10708N	0.3956	1	3e-59
Rv1412	DIP-10709N	0.3744	1	1e-26
Rv1415	DIP-10707N	0.4612	0.4847	2e-49
Rv1416	DIP-10711N	0.4414	0.9416	9e-24
Rv1420	DIP-11102N	0.3605	0.9876	3e-96
Rv1420	DIP-3436N	0.27	0.969	3e-60
Rv1421	DIP-12261N	0.3843	0.9336	4e-45
Rv1422	DIP-11414N	0.3306	0.7251	3e-28
Rv1427c	DIP-22825N	0.2353	0.9215	5e-22
Rv1436	DIP-17969N	0.5181	0.9794	7e-78
Rv1436	DIP-24716N	0.5327	0.9912	4e-86
Rv1436	DIP-26337N	0.5221	1	1e-84
Rv1436	DIP-29836N	0.5371	0.9941	1e-78
Rv1436	DIP-29837N	0.5638	0.9941	1e-82
Rv1436	DIP-4309N	0.5162	1	9e-86
Rv1436	DIP-6860N	0.5162	1	7e-85
Rv1436	DIP-9520N	0.4337	0.9794	1e-71
Rv1436	DIP-9737N	0.5049	0.8997	6e-74
Rv1437	DIP-10471N	0.4183	0.9806	6e-71
Rv1437	DIP-4152N	0.3747	1	3e-64
Rv1438	DIP-11019N	0.4274	0.9234	2e-45
Rv1442	DIP-12765N	0.2849	0.9713	2e-65
Rv1442	DIP-12766N	0.3038	0.9713	2e-59
Rv1442	DIP-9452N	0.31	0.9687	2e-70
Rv1449c	DIP-10998N	0.4284	0.9671	4e-144
Rv1449c	DIP-6765N	0.4469	0.9814	1e-152
Rv1449c	DIP-757N	0.4331	0.9829	3e-146
Rv1454c	DIP-10631N	0.4468	1	1e-59
Rv1458c	DIP-10144N	0.2968	0.6997	3e-23
Rv1458c	DIP-11185N	0.2997	0.9808	4e-30
Rv1458c	DIP-11410N	0.3454	0.7955	1e-32
Rv1461	DIP-10938N	0.3677	0.344	6e-57
Rv1463	DIP-10939N	0.506	0.9361	9e-63
Rv1464	DIP-10043N	0.2843	0.9448	4e-25
Rv1464	DIP-9323N	0.378	0.9832	5e-70
Rv1464	DIP-9324N	0.4545	0.976	2e-97
Rv1469	DIP-3096N	0.2454	0.8311	1e-40
Rv1472	DIP-17484N	0.3003	1	4e-26
Rv1473	DIP-11099N	0.2888	0.9262	2e-49
Rv1473	DIP-11439N	0.2996	1	9e-65
Rv1473	DIP-12313N	0.3229	0.9428	6e-66
Rv1473	DIP-2345N	0.2881	0.9797	4e-45
Rv1473	DIP-4341N	0.2905	0.9336	3e-47
Rv1475c	DIP-22624N	0.4979	0.9883	0
Rv1475c	DIP-4679N	0.2937	0.3213	5e-21
Rv1483	DIP-10012N	0.332	0.9757	5e-30
Rv1483	DIP-11073N	0.2724	0.996	4e-25
Rv1483	DIP-12137N	0.3222	0.9676	5e-27
Rv1483	DIP-12165N	0.321	0.9838	1e-26
Rv1483	DIP-12604N	0.3517	0.9555	2e-28
Rv1483	DIP-29088N	0.3101	1	2e-27
Rv1483	DIP-29647N	0.313	0.996	6e-25
Rv1483	DIP-9555N	0.444	0.9757	8e-53
Rv1483	DIP-9875N	0.3122	0.7652	3e-21
Rv1484	DIP-9557N	0.3321	1	9e-27
Rv1492	DIP-6148N	0.3218	0.5659	4e-31
Rv1492	DIP-6149N	0.3301	1	9e-64
Rv1493	DIP-6148N	0.7099	0.9653	0
Rv1493	DIP-6149N	0.2761	0.6133	7e-26
Rv1500	DIP-11997N	0.318	0.8918	1e-37
Rv1512	DIP-3119N	0.3667	0.9317	2e-47
Rv1527c	DIP-29103N	0.4091	0.4175	1e-167
Rv1527c	DIP-9554N	0.2646	0.2026	1e-25
Rv1536	DIP-10017N	0.2804	0.781	5e-84
Rv1536	DIP-3571N	0.2575	0.7723	1e-69
Rv1538c	DIP-9110N	0.3489	0.7209	2e-24
Rv1540	DIP-10721N	0.3452	1	2e-33
Rv1542c	DIP-13182N	1	1	1e-73
Rv1547	DIP-9458N	0.3613	1	0
Rv1551	DIP-10515N	0.2845	0.5829	9e-27
Rv1552	DIP-10835N	0.407	1	1e-117
Rv1552	DIP-3345N	0.3361	1	5e-81
Rv1552	DIP-556N	0.3308	0.9074	1e-58
Rv1552	DIP-9681N	0.5489	0.9468	7e-170
Rv1553	DIP-10836N	0.3707	0.9393	2e-37
Rv1553	DIP-20115N	0.3596	0.9231	7e-34
Rv1553	DIP-5856N	0.3522	0.9312	2e-31
Rv1553	DIP-9682N	0.5	0.9798	1e-66
Rv1559	DIP-10018N	0.3826	0.8834	6e-50
Rv1559	DIP-23941N	0.341	0.8065	3e-28
Rv1559	DIP-4029N	0.3523	0.8601	9e-44
Rv1568	DIP-1225N	0.2968	0.8558	2e-31
Rv1568	DIP-4822N	0.3991	1	5e-88
Rv1568	DIP-9138N	0.3611	0.659	7e-37
Rv1568	DIP-9219N	0.5072	0.9565	1e-113
Rv1568	DIP-9825N	0.2776	0.8078	6e-28
Rv1568	DIP-9886N	0.3131	0.7162	4e-22
Rv1569	DIP-10054N	0.2968	0.899	5e-35
Rv1569	DIP-5249N	0.2763	0.6658	1e-22
Rv1569	DIP-6658N	0.2322	0.9482	2e-21
Rv1569	DIP-6870N	0.3567	0.886	2e-34
Rv1589	DIP-3241N	0.3569	0.7708	7e-43
Rv1589	DIP-9220N	0.3512	0.8567	3e-48
Rv1594	DIP-1027N	0.3383	0.9656	1e-41
Rv1595	DIP-10835N	0.3206	1	1e-50
Rv1595	DIP-556N	0.3726	0.9829	4e-75
Rv1595	DIP-9681N	0.336	0.9488	2e-50
Rv1596	DIP-1569N	0.2837	1	4e-24
Rv1596	DIP-3329N	0.36	0.9649	3e-42
Rv1599	DIP-6402N	0.3303	0.9886	2e-54
Rv1600	DIP-9902N	0.3125	0.9684	8e-32
Rv1601	DIP-6759N	0.4343	0.8333	2e-34
Rv1609	DIP-10434N	0.3283	0.8915	3e-59
Rv1609	DIP-3666N	0.2863	0.5078	4e-21
Rv1609	DIP-542N	0.3951	0.9419	2e-77
Rv1609	DIP-6202N	0.3802	0.7849	4e-63
Rv1611	DIP-543N	0.4034	0.8566	3e-36
Rv1612	DIP-1034N	0.557	0.9195	1e-103
Rv1612	DIP-3612N	0.576	0.9146	4e-122
Rv1617	DIP-10622N	0.3843	0.9979	1e-75
Rv1617	DIP-10623N	0.4	0.9958	4e-91
Rv1617	DIP-19290N	0.3538	1	6e-71
Rv1617	DIP-25767N	0.3608	1	9e-73
Rv1618	DIP-10980N	0.3125	0.9067	1e-33
Rv1621c	DIP-10261N	0.2621	0.7457	8e-22
Rv1629	DIP-10524N	0.3458	1	1e-129
Rv1629	DIP-11145N	0.318	0.24	2e-24
Rv1630	DIP-10778N	0.4928	0.578	4e-68
Rv1630	DIP-3207N	0.3123	0.7256	3e-35
Rv1631	DIP-9300N	0.3559	0.4349	9e-28
Rv1633	DIP-11101N	0.563	0.9771	0
Rv1633	DIP-3238N	0.4766	0.9799	9e-179
Rv1638	DIP-11100N	0.5611	0.9774	0
Rv1638	DIP-3159N	0.4875	0.9856	0
Rv1640c	DIP-10136N	0.3845	0.4283	5e-91
Rv1640c	DIP-10137N	0.404	0.4266	3e-95
Rv1640c	DIP-29725N	0.3481	0.4437	9e-77
Rv1640c	DIP-6359N	0.3585	0.407	1e-70
Rv1641	DIP-10033N	0.4667	0.8209	9e-34
Rv1643	DIP-10757N	0.6068	0.907	6e-28
Rv1649	DIP-6104N	0.3983	1	2e-61
Rv1649	DIP-6878N	0.4653	0.9707	4e-78
Rv1650	DIP-6105N	0.3321	0.645	3e-43
Rv1650	DIP-6879N	0.31	1	5e-93
Rv1655	DIP-1225N	0.3432	1	3e-54
Rv1655	DIP-9138N	0.3952	1	3e-78
Rv1655	DIP-9219N	0.2918	0.7625	9e-25
Rv1655	DIP-9825N	0.3428	0.97	8e-52
Rv1655	DIP-9886N	0.3333	0.75	6e-32
Rv1656	DIP-9143N	0.3739	1	5e-51
Rv1658	DIP-9141N	0.2929	0.995	6e-29
Rv1659	DIP-18483N	0.4109	0.9787	1e-92
Rv1659	DIP-9142N	0.4186	0.9404	2e-82
Rv1661	DIP-29103N	0.5426	0.4144	0
Rv1662	DIP-29103N	0.4955	0.5605	0
Rv1663	DIP-29103N	0.3664	0.9243	9e-53
Rv1664	DIP-29103N	0.382	0.8623	1e-145
Rv1664	DIP-9554N	0.2962	0.2822	2e-25
Rv1667c	DIP-12313N	0.3054	0.9355	2e-21
Rv1668c	DIP-11099N	0.2868	1	7e-35
Rv1668c	DIP-12313N	0.2795	0.9812	7e-35
Rv1687c	DIP-10574N	0.3122	0.8667	3e-21
Rv1687c	DIP-11185N	0.3284	0.7882	4e-23
Rv1687c	DIP-11314N	0.3668	0.7804	1e-20
Rv1687c	DIP-11410N	0.3621	0.9098	2e-34
Rv1687c	DIP-9027N	0.3268	0.8039	6e-21
Rv1689	DIP-11063N	0.4703	0.9528	5e-94
Rv1689	DIP-29487N	0.3641	0.8939	2e-54
Rv1695	DIP-10550N	0.3568	0.6482	2e-28
Rv1696	DIP-10655N	0.3082	0.9949	1e-60
Rv1699	DIP-10628N	0.5182	0.9352	3e-142
Rv1699	DIP-22405N	0.4451	0.9164	1e-118
Rv1699	DIP-2954N	0.4179	0.9352	2e-103
Rv1699	DIP-3941N	0.4215	0.9352	1e-105
Rv1701	DIP-124N	0.418	1	8e-54
Rv1701	DIP-726N	0.3558	1	4e-40
Rv1704c	DIP-4910N	0.2356	0.7788	2e-34
Rv1704c	DIP-4912N	0.2573	0.7968	7e-31
Rv1704c	DIP-4973N	0.2732	0.7176	2e-29
Rv1704c	DIP-7900N	0.2453	0.8579	2e-27
Rv1704c	DIP-9359N	0.604	0.804	7e-148
Rv1704c	DIP-9724N	0.3198	0.7536	1e-62
Rv1711	DIP-10809N	0.3432	0.9291	3e-25
Rv1711	DIP-11585N	0.4267	0.8858	3e-35
Rv1713	DIP-9509N	0.3541	1	8e-68
Rv1714	DIP-10012N	0.2698	0.9333	1e-21
Rv1714	DIP-11073N	0.3294	0.9333	2e-24
Rv1714	DIP-12137N	0.2627	0.9444	9e-21
Rv1714	DIP-9555N	0.248	0.9111	6e-21
Rv1715	DIP-29089N	0.3112	0.9408	2e-23
Rv1719	DIP-12404N	0.306	0.8958	1e-22
Rv1731	DIP-10620N	0.2792	0.8436	1e-36
Rv1731	DIP-12758N	0.3062	0.8764	5e-52
Rv1731	DIP-19287N	0.2862	0.5463	3e-26
Rv1731	DIP-2908N	0.3051	0.9112	7e-58
Rv1731	DIP-3317N	0.2446	0.8996	1e-34
Rv1731	DIP-9081N	0.3221	0.8629	2e-53
Rv1731	DIP-9186N	0.2889	0.7819	9e-35
Rv1731	DIP-9208N	0.3254	0.89	2e-55
Rv1731	DIP-9581N	0.3365	0.8205	3e-59
Rv1736c	DIP-10311N	0.5935	0.3773	7e-87
Rv1736c	DIP-10313N	0.2909	0.3374	2e-23
Rv1736c	DIP-10324N	0.5772	0.3773	2e-85
Rv1743	DIP-492N	0.3168	0.3569	4e-21
Rv1746	DIP-548N	0.2893	0.5084	1e-21
Rv1746	DIP-6598N	0.3164	0.5378	9e-21
Rv1747	DIP-10344N	0.3252	0.2382	1e-20
Rv1747	DIP-11185N	0.3035	0.2324	2e-21
Rv1747	DIP-11410N	0.3271	0.2474	2e-25
Rv1747	DIP-12951N	0.3564	0.2335	4e-21
Rv1747	DIP-20440N	0.3864	0.2543	9e-36
Rv1747	DIP-29162N	0.3674	0.2486	2e-30
Rv1747	DIP-9027N	0.3285	0.2393	1e-22
Rv1747	DIP-9064N	0.3258	0.2555	9e-22
Rv1747	DIP-9373N	0.3333	0.2358	1e-21
Rv1747	DIP-9701N	0.2984	0.2208	3e-21
Rv1819c	DIP-18300N	0.2562	0.8247	2e-35
Rv1819c	DIP-7809N	0.3957	0.2926	5e-22
Rv1820	DIP-10019N	0.2509	1	7e-38
Rv1820	DIP-10023N	0.2519	0.9799	6e-31
Rv1820	DIP-12007N	0.3007	1	1e-54
Rv1820	DIP-29437N	0.3047	0.9781	3e-51
Rv1820	DIP-6850N	0.2626	0.9817	4e-32
Rv1821	DIP-10840N	0.3514	1	9e-118
Rv1837c	DIP-9761N	0.5773	0.9771	0
Rv1841c	DIP-12940N	0.2449	0.9942	6e-24
Rv1842c	DIP-12070N	0.2429	0.6967	2e-25
Rv1843c	DIP-21552N	0.2946	0.9708	1e-41
Rv1843c	DIP-9854N	0.4064	0.4572	3e-36
Rv1844c	DIP-6604N	0.4957	0.9485	4e-120
Rv1848	DIP-27634N	0.6465	0.99	6e-33
Rv1848	DIP-3146N	0.58	1	9e-28
Rv1850	DIP-27635N	0.5997	1	0
Rv1850	DIP-3145N	0.5407	1	6e-165
Rv1859	DIP-10144N	0.3652	0.6233	7e-37
Rv1859	DIP-10344N	0.3241	0.5854	1e-23
Rv1859	DIP-10408N	0.3097	0.6125	4e-24
Rv1859	DIP-10574N	0.2857	0.664	5e-29
Rv1859	DIP-11314N	0.3498	0.5501	9e-25
Rv1859	DIP-11936N	0.287	0.6233	5e-23
Rv1859	DIP-6893N	0.3384	0.5366	7e-25
Rv1859	DIP-9027N	0.3318	0.5881	7e-24
Rv1859	DIP-9064N	0.36	0.6098	1e-34
Rv1859	DIP-9167N	0.379	0.5935	1e-27
Rv1859	DIP-9373N	0.3761	0.6341	5e-35
Rv1859	DIP-9701N	0.3719	0.5393	7e-21
Rv1862	DIP-1143N	0.3585	0.4595	5e-23
Rv1862	DIP-1181N	0.2844	0.9653	6e-26
Rv1865c	DIP-9555N	0.3263	0.6643	6e-22
Rv1866	DIP-11994N	0.2686	0.4499	9e-31
Rv1872c	DIP-10108N	0.3727	0.901	2e-64
Rv1876	DIP-9212N	0.4497	0.9371	2e-32
Rv1897c	DIP-12506N	0.415	1	8e-24
Rv1908c	DIP-10053N	0.5665	0.9851	0
Rv1908c	DIP-13024N	1	1	0
Rv1912c	DIP-10631N	0.3559	0.7066	4e-25
Rv1915	DIP-2898N	0.356	0.6812	1e-38
Rv1916	DIP-2898N	0.3886	0.4397	2e-27
Rv1928c	DIP-10012N	0.348	0.9804	4e-35
Rv1928c	DIP-11073N	0.3477	1	7e-34
Rv1928c	DIP-12137N	0.3197	1	3e-28
Rv1928c	DIP-12165N	0.3566	0.9569	1e-30
Rv1928c	DIP-12200N	0.3386	0.9843	8e-21
Rv1928c	DIP-20472N	0.3422	0.8824	4e-26
Rv1928c	DIP-20473N	0.3333	0.8824	7e-26
Rv1928c	DIP-29088N	0.3423	1	1e-33
Rv1928c	DIP-29647N	0.3045	0.9529	4e-21
Rv1928c	DIP-3619N	0.2879	1	4e-24
Rv1928c	DIP-9555N	0.3388	0.9608	3e-32
Rv1928c	DIP-9875N	0.3556	0.8824	3e-32
Rv1940	DIP-10707N	0.3682	0.5694	6e-30
Rv1941	DIP-10012N	0.2846	0.9883	5e-24
Rv1941	DIP-11073N	0.364	0.9766	5e-35
Rv1941	DIP-12165N	0.3242	1	2e-23
Rv1941	DIP-20472N	0.3439	0.7383	1e-24
Rv1941	DIP-20473N	0.3173	0.8125	6e-23
Rv1941	DIP-29088N	0.3516	1	6e-31
Rv1941	DIP-29647N	0.3554	0.9453	2e-25
Rv1941	DIP-9555N	0.3279	0.9531	4e-31
Rv1981c	DIP-374N	0.6467	0.9845	1e-122
Rv1985c	DIP-10007N	0.3594	0.9274	8e-32
Rv1992c	DIP-3096N	0.2729	0.6654	5e-46
Rv1997	DIP-19649N	0.3175	1	3e-102
Rv1997	DIP-20264N	0.3696	0.9657	2e-135
Rv1997	DIP-5253N	0.307	1	1e-110
Rv1997	DIP-7915N	0.307	1	1e-110
Rv1999c	DIP-11601N	0.2657	0.975	2e-21
Rv2002	DIP-10012N	0.3266	0.9538	2e-27
Rv2002	DIP-11073N	0.3715	0.9731	5e-35
Rv2002	DIP-12137N	0.3017	0.9308	8e-25
Rv2002	DIP-12165N	0.3198	0.95	2e-21
Rv2002	DIP-20472N	0.3318	0.8115	6e-27
Rv2002	DIP-20473N	0.3351	0.7231	2e-24
Rv2002	DIP-29088N	0.2977	1	8e-25
Rv2002	DIP-9555N	0.3475	0.9077	5e-34
Rv2029c	DIP-10465N	0.4059	0.8938	9e-55
Rv2038c	DIP-10144N	0.4438	1	2e-77
Rv2038c	DIP-10344N	0.3433	0.563	2e-24
Rv2038c	DIP-10574N	0.3704	0.605	2e-38
Rv2038c	DIP-11314N	0.3465	0.5658	1e-25
Rv2038c	DIP-3498N	0.3035	0.563	3e-22
Rv2038c	DIP-6893N	0.335	0.5602	2e-26
Rv2038c	DIP-9027N	0.3151	0.6667	5e-26
Rv2038c	DIP-9064N	0.441	0.8067	6e-64
Rv2038c	DIP-9167N	0.3892	0.5686	5e-24
Rv2038c	DIP-9373N	0.4299	0.619	3e-46
Rv2038c	DIP-9701N	0.338	0.605	1e-25
Rv2039c	DIP-539N	0.2857	0.875	1e-21
Rv2040c	DIP-10142N	0.3196	0.6467	4e-21
Rv2045c	DIP-20632N	0.3	0.6262	1e-25
Rv2045c	DIP-26865N	0.2898	0.8982	4e-37
Rv2045c	DIP-29702N	0.3281	0.6262	2e-31
Rv2048c	DIP-29103N	0.5659	0.212	0
Rv2088	DIP-18154N	0.3285	0.3514	5e-23
Rv2088	DIP-18322N	0.3054	0.3447	9e-21
Rv2088	DIP-20519N	0.2874	0.4312	8e-23
Rv2088	DIP-25008N	0.2809	0.4533	3e-21
Rv2088	DIP-27521N	0.3131	0.3633	4e-21
Rv2088	DIP-29038N	0.319	0.3565	8e-23
Rv2088	DIP-492N	0.3206	0.3548	2e-22
Rv2088	DIP-6427N	0.3153	0.3769	4e-21
Rv2088	DIP-6460N	0.3333	0.3718	1e-21
Rv2089c	DIP-10459N	0.2852	0.72	7e-22
Rv2090	DIP-10524N	0.3227	0.6387	2e-26
Rv2092c	DIP-5887N	0.4206	0.2362	8e-43
Rv2101	DIP-2418N	0.3455	0.54	2e-67
Rv2101	DIP-2541N	0.3406	0.2725	8e-34
Rv2101	DIP-3008N	0.2976	0.5242	1e-56
Rv2101	DIP-6362N	0.3016	0.4975	7e-51
Rv2101	DIP-6601N	0.2938	0.4738	3e-57
Rv2101	DIP-6603N	0.315	0.4669	3e-63
Rv2101	DIP-697N	0.2507	0.3504	2e-23
Rv2109c	DIP-29143N	0.6923	0.9435	9e-88
Rv2110c	DIP-29144N	0.6404	0.9175	2e-85
Rv2115c	DIP-1587N	0.4615	0.3202	1e-41
Rv2115c	DIP-1589N	0.3525	0.4007	7e-36
Rv2115c	DIP-1590N	0.3346	0.4466	6e-37
Rv2115c	DIP-17521N	0.3418	0.3892	8e-24
Rv2115c	DIP-20323N	0.3286	0.3498	5e-22
Rv2115c	DIP-20326N	0.3784	0.4253	6e-41
Rv2115c	DIP-23546N	0.387	0.4286	4e-40
Rv2115c	DIP-23776N	0.3906	0.3153	1e-26
Rv2115c	DIP-25869N	0.3028	0.358	5e-21
Rv2115c	DIP-2621N	0.402	0.335	6e-38
Rv2115c	DIP-2704N	0.445	0.358	2e-41
Rv2115c	DIP-27139N	0.3738	0.5008	1e-44
Rv2115c	DIP-2883N	0.3962	0.3481	2e-37
Rv2115c	DIP-29796N	0.3962	0.4351	2e-41
Rv2115c	DIP-4266N	0.3932	0.3383	2e-34
Rv2115c	DIP-6282N	0.3967	0.3974	3e-40
Rv2115c	DIP-6385N	0.4729	0.3333	3e-45
Rv2115c	DIP-6557N	0.4162	0.3235	2e-38
Rv2115c	DIP-802N	0.3304	0.3727	3e-25
Rv2115c	DIP-889N	0.3413	0.3415	3e-26
Rv2115c	DIP-979N	0.4218	0.3465	4e-42
Rv2115c	DIP-9892N	0.3488	0.353	4e-28
Rv2127	DIP-4910N	0.236	0.8057	3e-28
Rv2127	DIP-4912N	0.2628	0.8793	2e-26
Rv2127	DIP-5540N	0.2645	0.8119	1e-27
Rv2127	DIP-7900N	0.2449	0.8016	1e-22
Rv2127	DIP-8874N	0.2645	0.7423	4e-26
Rv2127	DIP-9359N	0.3476	0.953	5e-67
Rv2127	DIP-9724N	0.3198	0.908	1e-63
Rv2129c	DIP-11073N	0.3523	0.6587	2e-23
Rv2130c	DIP-9386N	0.3871	0.8986	5e-66
Rv2139	DIP-10625N	0.4362	0.944	7e-67
Rv2148c	DIP-12194N	0.3115	0.9457	9e-25
Rv2150c	DIP-1158N	0.5258	0.7678	4e-66
Rv2150c	DIP-13159N	1	1	2e-171
Rv2150c	DIP-3610N	0.4267	0.7916	7e-53
Rv2152c	DIP-10278N	0.3601	0.9838	7e-58
Rv2153c	DIP-10282N	0.3797	0.9122	3e-49
Rv2154c	DIP-13160N	1	1	0
Rv2154c	DIP-9707N	0.3434	0.6336	2e-34
Rv2155c	DIP-10279N	0.3082	1	4e-30
Rv2157c	DIP-10281N	0.3118	1	9e-47
Rv2158c	DIP-10280N	0.3909	0.8991	2e-57
Rv2163c	DIP-9702N	0.2934	0.7982	3e-51
Rv2165c	DIP-11167N	0.4092	0.7652	1e-47
Rv2176	DIP-1999N	0.293	0.5388	1e-20
Rv2176	DIP-20519N	0.2888	0.6942	5e-24
Rv2176	DIP-2260N	0.3758	0.3734	3e-22
Rv2176	DIP-2322N	0.3014	0.5489	3e-22
Rv2178c	DIP-3199N	0.4688	0.9372	1e-109
Rv2201	DIP-3810N	0.2614	0.6043	1e-25
Rv2205c	DIP-28063N	0.3624	1	8e-48
Rv2210c	DIP-10022N	0.3221	0.8859	3e-30
Rv2210c	DIP-2151N	0.3743	0.9076	1e-56
Rv2210c	DIP-6475N	0.3803	0.9647	9e-59
Rv2213	DIP-10454N	0.3525	0.9476	2e-60
Rv2213	DIP-10455N	0.3549	0.7495	4e-36
Rv2213	DIP-27312N	0.3285	0.6738	2e-41
Rv2214c	DIP-29088N	0.3243	0.3125	5e-21
Rv2215	DIP-10936N	0.3791	0.7631	3e-64
Rv2215	DIP-1102N	0.315	0.7577	2e-48
Rv2215	DIP-29026N	0.2622	0.8137	4e-36
Rv2215	DIP-6156N	0.3482	0.7685	2e-50
Rv2215	DIP-9040N	0.3035	0.9892	3e-43
Rv2217	DIP-23434N	0.3869	0.8652	1e-29
Rv2218	DIP-6871N	0.4184	0.9453	2e-63
Rv2220	DIP-9777N	0.5169	0.9874	5e-139
Rv2222c	DIP-29169N	0.26	1	8e-29
Rv2222c	DIP-9777N	0.3579	1	6e-62
Rv2225	DIP-10436N	0.4591	0.9146	4e-55
Rv2225	DIP-1303N	0.3745	0.8932	6e-41
Rv2234	DIP-6559N	0.338	0.8712	6e-21
Rv2241	DIP-9039N	0.521	0.98	0
Rv2245	DIP-29103N	0.2901	0.8534	5e-24
Rv2245	DIP-9552N	0.3325	0.9688	3e-40
Rv2245	DIP-9554N	0.4201	0.9784	5e-73
Rv2246	DIP-29103N	0.3178	0.7831	2e-30
Rv2246	DIP-9552N	0.33	0.9201	4e-42
Rv2246	DIP-9554N	0.3667	0.9338	2e-59
Rv2249c	DIP-19434N	0.3043	1	3e-44
Rv2249c	DIP-9793N	0.2845	0.9128	1e-31
Rv2251	DIP-29370N	0.3341	0.9326	2e-75
Rv2259	DIP-2901N	0.3388	1	6e-45
Rv2259	DIP-5366N	0.327	1	5e-43
Rv2280	DIP-6418N	0.2775	1	2e-32
Rv2291	DIP-10921N	0.3358	0.9331	3e-27
Rv2291	DIP-613N	0.2884	0.9401	1e-24
Rv2294	DIP-10151N	0.3057	0.9484	5e-41
Rv2299c	DIP-1524N	0.375	0.6182	1e-70
Rv2299c	DIP-17366N	0.3889	0.6121	5e-74
Rv2299c	DIP-2262N	0.3791	0.6198	8e-72
Rv2299c	DIP-27595N	0.3875	0.6182	1e-74
Rv2299c	DIP-29797N	0.4592	0.9861	2e-155
Rv2299c	DIP-413N	0.4015	0.6198	1e-79
Rv2299c	DIP-737N	0.3463	0.6739	6e-68
Rv2299c	DIP-9949N	0.4592	0.9861	2e-155
Rv2320c	DIP-11601N	0.2249	0.9433	7e-23
Rv2321c	DIP-1225N	0.3478	1	3e-24
Rv2321c	DIP-9138N	0.3552	1	1e-21
Rv2322c	DIP-1225N	0.3755	1	2e-35
Rv2326c	DIP-10344N	0.2936	0.3372	1e-21
Rv2334	DIP-1282N	0.3819	0.929	8e-33
Rv2334	DIP-9382N	0.5683	1	2e-75
Rv2334	DIP-9383N	0.4186	0.971	1e-56
Rv2335	DIP-9377N	0.4529	0.7424	8e-42
Rv2343c	DIP-3301N	0.3203	0.6401	1e-45
Rv2343c	DIP-9459N	0.3098	0.7981	7e-55
Rv2357c	DIP-24961N	0.2914	0.7559	3e-33
Rv2361c	DIP-11093N	0.4128	0.7939	5e-48
Rv2361c	DIP-4439N	0.3211	0.7365	6e-23
Rv2363	DIP-6296N	0.2786	0.8678	2e-28
Rv2364c	DIP-9521N	0.3322	0.9933	2e-43
Rv2366c	DIP-12070N	0.2401	0.8713	3e-25
Rv2368c	DIP-10499N	0.3816	0.8636	2e-46
Rv2368c	DIP-11372N	0.5164	0.8636	7e-81
Rv2373c	DIP-17849N	0.3211	0.9293	8e-31
Rv2373c	DIP-9249N	0.3824	0.356	8e-22
Rv2373c	DIP-9460N	0.4239	0.877	2e-47
Rv2379c	DIP-23519N	0.2579	0.4114	9e-33
Rv2380c	DIP-23519N	0.2913	0.3775	6e-55
Rv2381c	DIP-29103N	0.2717	0.997	2e-57
Rv2382c	DIP-29103N	0.493	0.9685	3e-110
Rv2382c	DIP-9554N	0.2708	0.6486	3e-24
Rv2383c	DIP-23519N	0.2701	0.4477	2e-35
Rv2386c	DIP-542N	0.3137	0.5667	3e-26
Rv2386c	DIP-6202N	0.3371	0.5867	2e-30
Rv2388c	DIP-12198N	0.3686	0.7813	5e-51
Rv2394	DIP-3652N	0.3101	0.8927	3e-59
Rv2397c	DIP-10144N	0.4231	0.6667	2e-52
Rv2397c	DIP-10344N	0.3399	0.5783	4e-22
Rv2397c	DIP-10408N	0.2881	0.6923	3e-24
Rv2397c	DIP-10574N	0.3428	0.8063	3e-43
Rv2397c	DIP-11185N	0.307	0.6125	2e-21
Rv2397c	DIP-11314N	0.3663	0.5755	5e-27
Rv2397c	DIP-11320N	0.3317	0.584	5e-23
Rv2397c	DIP-11410N	0.3319	0.6439	4e-29
Rv2397c	DIP-12908N	0.346	0.6752	3e-26
Rv2397c	DIP-3498N	0.3464	0.51	2e-24
Rv2397c	DIP-6889N	0.3246	0.6496	7e-21
Rv2397c	DIP-6893N	0.3757	0.5157	2e-29
Rv2397c	DIP-9027N	0.3443	0.6952	7e-38
Rv2397c	DIP-9064N	0.4698	0.661	6e-61
Rv2397c	DIP-9167N	0.3761	0.6439	5e-32
Rv2397c	DIP-9373N	0.5303	0.7521	7e-73
Rv2397c	DIP-9701N	0.4185	0.5242	1e-28
Rv2398c	DIP-9388N	0.4155	0.761	1e-45
Rv2399c	DIP-9388N	0.3571	0.742	1e-33
Rv2404c	DIP-10088N	0.5396	0.9081	2e-158
Rv2404c	DIP-11058N	0.2845	0.7427	1e-31
Rv2404c	DIP-29868N	0.5396	0.9081	2e-158
Rv2404c	DIP-4911N	0.3776	0.219	1e-22
Rv2427c	DIP-10568N	0.4765	0.9759	2e-100
Rv2428	DIP-1667N	0.3676	0.9487	3e-26
Rv2428	DIP-17916N	0.3405	0.9487	1e-25
Rv2428	DIP-4317N	0.3568	0.9487	2e-24
Rv2428	DIP-9076N	0.3439	0.8051	3e-25
Rv2436	DIP-10644N	0.355	0.8618	5e-30
Rv2436	DIP-20885N	0.3553	0.898	3e-25
Rv2439c	DIP-5036N	0.4174	0.6117	1e-38
Rv2439c	DIP-5221N	0.3116	1	4e-41
Rv2440c	DIP-12273N	0.4628	0.618	1e-51
Rv2440c	DIP-3205N	0.4696	0.618	1e-47
Rv2441c	DIP-10763N	0.6463	0.9535	2e-24
Rv2444c	DIP-10727N	0.359	0.4355	4e-65
Rv2444c	DIP-9240N	0.3658	0.4418	3e-71
Rv2445c	DIP-10326N	0.4656	0.9632	5e-29
Rv2445c	DIP-1969N	0.4848	0.9706	6e-35
Rv2447c	DIP-9674N	0.291	0.7762	2e-35
Rv2448c	DIP-10017N	0.2406	0.9155	9e-52
Rv2448c	DIP-11112N	0.4345	1	0
Rv2457c	DIP-3286N	0.4797	1	2e-106
Rv2457c	DIP-6154N	0.4722	0.2535	7e-22
Rv2457c	DIP-6884N	0.6178	0.9765	3e-145
Rv2460c	DIP-9292N	0.4922	0.9019	2e-50
Rv2461c	DIP-9292N	0.5581	0.86	8e-51
Rv2462c	DIP-10996N	0.2553	0.7146	8e-34
Rv2467	DIP-10458N	0.2668	0.5354	9e-28
Rv2470	DIP-16963N	1	1	2e-72
Rv2471	DIP-17733N	0.3218	0.848	1e-66
Rv2471	DIP-4890N	0.3327	0.9359	4e-68
Rv2471	DIP-6822N	0.3346	0.9359	2e-68
Rv2477c	DIP-11099N	0.3675	0.8925	3e-89
Rv2477c	DIP-11439N	0.3127	0.957	2e-66
Rv2477c	DIP-12313N	0.2993	0.9642	2e-64
Rv2477c	DIP-2345N	0.2807	0.9767	1e-43
Rv2477c	DIP-4341N	0.2927	0.9122	1e-50
Rv2482c	DIP-10515N	0.2687	0.5944	7e-34
Rv2483c	DIP-5136N	0.3029	0.4155	5e-24
Rv2495c	DIP-10936N	0.2667	1	8e-36
Rv2495c	DIP-1102N	0.3878	0.374	7e-28
Rv2495c	DIP-29026N	0.2915	0.5674	5e-24
Rv2495c	DIP-29496N	0.299	0.7659	1e-28
Rv2495c	DIP-6156N	0.3169	1	3e-48
Rv2495c	DIP-9040N	0.3519	0.4122	4e-23
Rv2496c	DIP-1499N	0.3343	0.9799	6e-49
Rv2496c	DIP-17214N	0.3865	0.9368	1e-50
Rv2496c	DIP-24348N	0.3521	0.9713	2e-42
Rv2496c	DIP-6147N	0.3933	0.9425	3e-56
Rv2496c	DIP-6209N	0.4382	0.977	9e-75
Rv2497c	DIP-20218N	0.2936	0.9373	2e-24
Rv2497c	DIP-25302N	0.3478	1	5e-52
Rv2497c	DIP-5117N	0.2879	0.8801	9e-27
Rv2497c	DIP-6146N	0.3883	0.9755	6e-51
Rv2497c	DIP-6208N	0.3304	0.9401	2e-40
Rv2500c	DIP-20518N	0.3694	0.9619	3e-64
Rv2500c	DIP-20848N	0.2737	0.9924	5e-34
Rv2500c	DIP-9241N	0.2958	0.901	6e-41
Rv2501c	DIP-6296N	0.4558	0.6911	1e-108
Rv2501c	DIP-9035N	0.4564	0.6835	2e-106
Rv2503c	DIP-3482N	0.5583	0.945	7e-66
Rv2504c	DIP-3481N	0.4858	0.996	4e-59
Rv2504c	DIP-9191N	0.3836	0.9355	3e-43
Rv2505c	DIP-22825N	0.2639	0.9214	4e-26
Rv2505c	DIP-22826N	0.2441	0.9287	1e-25
Rv2505c	DIP-9025N	0.2514	0.9598	5e-26
Rv2511	DIP-10412N	0.474	0.8047	1e-40
Rv2521	DIP-3201N	0.4	0.9554	8e-28
Rv2522c	DIP-19540N	0.3172	0.9255	1e-43
Rv2524c	DIP-742N	0.2714	0.3229	5e-82
Rv2524c	DIP-960N	0.3495	0.2489	4e-120
Rv2528c	DIP-10259N	0.3642	1	1e-37
Rv2531c	DIP-2903N	0.2533	0.7212	8e-40
Rv2534c	DIP-11927N	0.3474	1	7e-27
Rv2534c	DIP-3260N	0.4365	0.9679	2e-42
Rv2535c	DIP-10459N	0.3206	0.7043	9e-25
Rv2538c	DIP-2611N	0.3789	0.7873	3e-43
Rv2538c	DIP-9150N	0.4058	0.953	7e-49
Rv2555c	DIP-3216N	0.341	0.9602	1e-117
Rv2555c	DIP-9080N	0.4054	0.9823	5e-159
Rv2559c	DIP-11465N	0.4259	0.9403	2e-90
Rv2559c	DIP-1638N	0.3884	0.9513	9e-69
Rv2559c	DIP-3071N	0.3488	0.9071	2e-57
Rv2564	DIP-10144N	0.3033	0.6394	1e-23
Rv2564	DIP-10344N	0.3248	0.7091	6e-23
Rv2564	DIP-10574N	0.322	0.6212	2e-28
Rv2564	DIP-11314N	0.3786	0.6242	9e-33
Rv2564	DIP-3498N	0.3466	0.5333	5e-26
Rv2564	DIP-6893N	0.3682	0.6667	7e-36
Rv2564	DIP-9027N	0.345	0.6061	3e-32
Rv2564	DIP-9064N	0.3467	0.6818	1e-26
Rv2564	DIP-9167N	0.4	0.5455	1e-24
Rv2564	DIP-9373N	0.3615	0.6455	3e-28
Rv2564	DIP-9701N	0.3929	0.5939	9e-32
Rv2572c	DIP-9182N	0.4682	0.9748	9e-148
Rv2580c	DIP-9913N	0.4388	0.9858	4e-90
Rv2581c	DIP-11480N	0.3394	0.9732	6e-28
Rv2583c	DIP-10658N	0.3804	0.8785	2e-135
Rv2583c	DIP-10910N	0.3917	0.9177	4e-140
Rv2583c	DIP-3141N	0.3927	0.5544	2e-81
Rv2584c	DIP-9121N	0.4259	0.7265	2e-28
Rv2587c	DIP-10842N	0.2705	0.5096	5e-28
Rv2587c	DIP-3100N	0.3088	0.4747	2e-36
Rv2589	DIP-1225N	0.3042	0.9443	5e-42
Rv2589	DIP-9138N	0.3189	0.9287	2e-47
Rv2589	DIP-9219N	0.3088	0.9087	3e-25
Rv2589	DIP-9825N	0.441	0.9443	1e-92
Rv2589	DIP-9886N	0.3075	0.7171	5e-28
Rv2592c	DIP-10815N	0.5545	0.9593	1e-108
Rv2593c	DIP-10814N	0.3969	0.6684	5e-21
Rv2601	DIP-10908N	0.3012	0.4952	1e-23
Rv2603c	DIP-11807N	0.4779	0.992	3e-62
Rv2603c	DIP-11861N	0.3403	0.9482	1e-29
Rv2604c	DIP-1642N	0.3555	1	3e-21
Rv2605c	DIP-10980N	0.4167	0.9822	1e-51
Rv2606c	DIP-1643N	0.6289	0.9732	3e-91
Rv2606c	DIP-1644N	0.6463	0.9833	3e-90
Rv2606c	DIP-1695N	0.6429	0.9833	4e-90
Rv2607	DIP-10450N	0.4171	0.8884	6e-39
Rv2614c	DIP-6881N	0.4083	0.8671	7e-133
Rv2643	DIP-3797N	0.3645	0.6225	8e-44
Rv2674	DIP-11782N	0.4603	0.9265	1e-30
Rv2674	DIP-3282N	0.424	0.9191	6e-22
Rv2682c	DIP-3091N	0.3513	0.9592	2e-97
Rv2682c	DIP-9485N	0.3961	0.9655	2e-120
Rv2688c	DIP-10574N	0.3246	0.7575	2e-21
Rv2688c	DIP-11410N	0.3822	0.7475	2e-32
Rv2703	DIP-10773N	0.6025	0.4527	5e-82
Rv2703	DIP-10777N	0.3724	0.6307	2e-51
Rv2703	DIP-3055N	0.5018	0.5133	5e-75
Rv2710	DIP-10773N	0.4871	0.839	1e-71
Rv2710	DIP-10777N	0.3951	0.8854	1e-53
Rv2710	DIP-3055N	0.4164	0.9814	1e-67
Rv2713	DIP-12675N	0.2932	0.9765	5e-44
Rv2713	DIP-29027N	0.3144	0.9786	3e-57
Rv2713	DIP-4020N	0.2522	0.9915	3e-27
Rv2713	DIP-41N	0.3171	1	2e-54
Rv2713	DIP-6155N	0.3243	0.9423	2e-49
Rv2713	DIP-6854N	0.3128	0.9701	9e-53
Rv2718c	DIP-11296N	0.4694	0.9545	2e-33
Rv2720	DIP-479N	0.3286	0.9816	7e-26
Rv2724c	DIP-20518N	0.3135	0.9585	7e-43
Rv2724c	DIP-20848N	0.2808	0.987	3e-28
Rv2724c	DIP-9241N	0.2547	0.9663	2e-29
Rv2733c	DIP-12695N	0.4014	0.8613	1e-88
Rv2733c	DIP-3406N	0.2722	0.7246	2e-28
Rv2737c	DIP-6887N	0.6667	0.3152	3e-88
Rv2748c	DIP-9703N	0.4687	0.5243	3e-112
Rv2750	DIP-11073N	0.3333	0.9816	5e-30
Rv2750	DIP-12137N	0.3086	0.989	3e-22
Rv2750	DIP-9555N	0.3623	0.9743	1e-31
Rv2752c	DIP-3218N	0.3358	0.9821	8e-87
Rv2753c	DIP-10302N	0.3	0.8333	3e-27
Rv2753c	DIP-12622N	0.2832	0.7533	2e-22
Rv2756c	DIP-17004N	0.2689	0.9574	3e-31
Rv2756c	DIP-3702N	0.2733	0.9556	3e-34
Rv2764c	DIP-10995N	0.6629	1	2e-111
Rv2766c	DIP-10012N	0.2834	0.95	2e-23
Rv2766c	DIP-11073N	0.3661	0.9769	1e-31
Rv2766c	DIP-12137N	0.3178	0.9923	1e-24
Rv2766c	DIP-20472N	0.3216	0.8731	1e-23
Rv2766c	DIP-20473N	0.3391	0.8846	4e-25
Rv2766c	DIP-29088N	0.3103	1	4e-29
Rv2766c	DIP-29647N	0.3761	0.9	2e-36
Rv2766c	DIP-9555N	0.3525	0.9385	1e-35
Rv2766c	DIP-9875N	0.3032	0.85	3e-24
Rv2782c	DIP-18118N	0.2891	0.9635	2e-41
Rv2782c	DIP-2402N	0.3029	0.9498	3e-44
Rv2782c	DIP-3200N	0.2837	0.8128	1e-24
Rv2783c	DIP-10522N	0.4432	0.9481	2e-146
Rv2785c	DIP-10791N	0.5281	1	1e-21
Rv2786c	DIP-10710N	0.3597	0.9154	1e-48
Rv2789c	DIP-20518N	0.2786	0.9805	1e-38
Rv2789c	DIP-20848N	0.2805	1	3e-31
Rv2789c	DIP-9241N	0.2971	0.8293	3e-31
Rv2831	DIP-18518N	0.2956	0.8153	4e-21
Rv2831	DIP-22516N	0.3351	0.7791	1e-21
Rv2832c	DIP-10144N	0.436	1	6e-73
Rv2832c	DIP-10344N	0.3383	0.5583	3e-25
Rv2832c	DIP-10408N	0.2761	0.9056	5e-23
Rv2832c	DIP-10574N	0.3665	0.6139	5e-37
Rv2832c	DIP-11314N	0.3668	0.5528	7e-27
Rv2832c	DIP-3498N	0.2864	0.5528	1e-21
Rv2832c	DIP-6893N	0.3242	0.6083	3e-25
Rv2832c	DIP-9027N	0.3167	0.6139	1e-27
Rv2832c	DIP-9064N	0.419	0.7889	2e-57
Rv2832c	DIP-9167N	0.3883	0.5722	5e-24
Rv2832c	DIP-9373N	0.3524	0.9694	9e-47
Rv2832c	DIP-9701N	0.338	0.6	1e-25
Rv2833c	DIP-11078N	0.2676	0.8142	4e-25
Rv2834c	DIP-539N	0.2907	0.8255	9e-23
Rv2839c	DIP-10032N	0.4807	0.6633	2e-139
Rv2839c	DIP-3291N	0.4185	0.6956	1e-130
Rv2839c	DIP-3790N	0.2602	0.5167	1e-27
Rv2841c	DIP-3664N	0.3333	0.5793	4e-27
Rv2841c	DIP-6882N	0.349	0.9827	2e-47
Rv2845c	DIP-10573N	0.4021	0.9828	8e-114
Rv2845c	DIP-29057N	0.4167	0.9691	3e-115
Rv2845c	DIP-29058N	0.4378	0.3729	1e-52
Rv2846c	DIP-9507N	0.2546	0.8151	5e-25
Rv2855	DIP-12675N	0.2826	1	4e-33
Rv2855	DIP-29027N	0.2665	1	1e-34
Rv2855	DIP-4020N	0.2605	0.9368	3e-33
Rv2855	DIP-41N	0.2599	1	2e-29
Rv2855	DIP-6155N	0.2828	0.963	4e-43
Rv2855	DIP-6854N	0.2875	0.8562	4e-38
Rv2857c	DIP-10012N	0.3024	0.9612	2e-25
Rv2857c	DIP-11073N	0.332	0.9806	2e-31
Rv2857c	DIP-12137N	0.2794	0.9574	2e-22
Rv2857c	DIP-12165N	0.3123	0.9806	5e-27
Rv2857c	DIP-20472N	0.3838	0.7674	3e-24
Rv2857c	DIP-20473N	0.3585	0.8217	3e-22
Rv2857c	DIP-29088N	0.3209	1	2e-30
Rv2857c	DIP-9555N	0.3402	0.9457	3e-33
Rv2857c	DIP-9875N	0.276	0.8566	9e-21
Rv2858c	DIP-10620N	0.2978	0.989	1e-39
Rv2858c	DIP-12758N	0.308	0.9846	3e-50
Rv2858c	DIP-19287N	0.266	0.8593	6e-27
Rv2858c	DIP-2908N	0.3922	1	4e-85
Rv2858c	DIP-3317N	0.2864	0.9516	1e-41
Rv2858c	DIP-9081N	0.3319	0.9934	2e-67
Rv2858c	DIP-9186N	0.2743	0.8813	1e-27
Rv2858c	DIP-9208N	0.4069	1	7e-77
Rv2858c	DIP-9581N	0.4096	1	2e-86
Rv2860c	DIP-29169N	0.2487	0.8184	6e-26
Rv2860c	DIP-9777N	0.2841	0.7702	5e-23
Rv2861c	DIP-10160N	0.5102	0.8596	5e-65
Rv2861c	DIP-22973N	0.4286	0.9333	3e-60
Rv2861c	DIP-3487N	0.3401	0.8667	2e-39
Rv2868c	DIP-9750N	0.435	0.9147	1e-74
Rv2870c	DIP-3148N	0.3279	0.8935	6e-46
Rv2879c	DIP-12035N	0.4118	0.9894	1e-28
Rv2882c	DIP-9686N	0.4022	0.9946	6e-31
Rv2883c	DIP-10629N	0.4569	0.8889	5e-45
Rv2889c	DIP-6160N	0.3964	1	6e-42
Rv2890c	DIP-5035N	0.3407	0.7875	4e-29
Rv2890c	DIP-6877N	0.5268	0.7805	2e-64
Rv2894c	DIP-124N	0.4094	1	4e-49
Rv2894c	DIP-726N	0.3525	0.9899	8e-38
Rv2897c	DIP-3050N	0.2988	0.998	2e-44
Rv2899c	DIP-9570N	0.3231	0.942	5e-23
Rv2900c	DIP-28057N	0.4309	0.9653	8e-165
Rv2904c	DIP-10756N	0.5315	0.9823	2e-29
Rv2916c	DIP-2943N	0.3424	0.7733	2e-59
Rv2916c	DIP-9599N	0.5046	0.8229	3e-114
Rv2916c	DIP-9709N	0.3727	0.5162	5e-40
Rv2919c	DIP-9778N	0.6161	1	4e-31
Rv2919c	DIP-9783N	0.5446	1	3e-35
Rv2920c	DIP-29874N	0.4019	0.8973	3e-64
Rv2920c	DIP-4340N	0.3425	0.9916	1e-67
Rv2920c	DIP-9107N	0.4019	0.8973	3e-64
Rv2921c	DIP-2943N	0.3137	0.6422	2e-31
Rv2921c	DIP-9599N	0.3333	0.6967	5e-37
Rv2921c	DIP-9709N	0.4191	0.718	5e-57
Rv2922c	DIP-2983N	0.2746	0.2871	8e-26
Rv2925c	DIP-10725N	0.4061	0.8208	2e-29
Rv2931	DIP-29103N	0.3768	0.5107	3e-166
Rv2932	DIP-29103N	0.3525	0.961	0
Rv2932	DIP-9554N	0.2621	0.2828	2e-32
Rv2933	DIP-29103N	0.4112	0.3757	4e-156
Rv2933	DIP-9554N	0.2428	0.2052	8e-26
Rv2934	DIP-29103N	0.4187	0.4811	7e-172
Rv2934	DIP-9554N	0.262	0.2403	3e-26
Rv2935	DIP-29103N	0.3488	0.6089	3e-114
Rv2936	DIP-10144N	0.2913	0.6949	5e-22
Rv2936	DIP-10574N	0.2748	0.6707	7e-21
Rv2936	DIP-11185N	0.3271	0.6465	4e-30
Rv2936	DIP-11410N	0.3378	0.6798	5e-35
Rv2936	DIP-9027N	0.2863	0.6858	4e-22
Rv2936	DIP-9064N	0.2795	0.6918	3e-23
Rv2936	DIP-9167N	0.3289	0.6888	5e-23
Rv2940c	DIP-29103N	0.4282	0.4159	2e-177
Rv2940c	DIP-9554N	0.274	0.2023	8e-31
Rv2946c	DIP-29103N	0.3841	0.2723	2e-58
Rv2947c	DIP-29103N	0.625	0.871	2e-151
Rv2947c	DIP-9554N	0.3123	0.5746	6e-28
Rv2948c	DIP-22825N	0.2263	0.6894	5e-22
Rv2948c	DIP-9025N	0.2638	0.4894	4e-21
Rv2965c	DIP-9299N	0.4416	0.9565	1e-34
Rv2967c	DIP-6296N	0.3879	0.3957	2e-84
Rv2967c	DIP-9035N	0.4452	0.4046	1e-95
Rv2971	DIP-17357N	0.3814	1	3e-44
Rv2971	DIP-18936N	0.3555	1	7e-42
Rv2971	DIP-20884N	0.3819	1	4e-44
Rv2973c	DIP-10199N	0.3348	0.6119	8e-58
Rv2973c	DIP-10653N	0.3402	0.9932	5e-93
Rv2973c	DIP-3189N	0.3292	0.5482	4e-48
Rv2973c	DIP-3433N	0.3263	0.578	6e-46
Rv2976c	DIP-11092N	0.4112	0.8678	5e-34
Rv2981c	DIP-9416N	0.4353	0.9732	5e-74
Rv2984	DIP-10549N	0.3394	0.8935	6e-95
Rv2987c	DIP-6715N	0.399	1	4e-29
Rv2988c	DIP-6715N	0.5749	0.9598	8e-145
Rv2992c	DIP-29168N	0.3766	0.802	2e-63
Rv2992c	DIP-3622N	0.3312	0.6408	3e-40
Rv2992c	DIP-9810N	0.3423	0.9898	2e-68
Rv2995c	DIP-11800N	0.4294	0.9702	1e-62
Rv2995c	DIP-20501N	0.3293	0.9851	5e-47
Rv2995c	DIP-4162N	0.3547	1	3e-38
Rv2995c	DIP-4376N	0.3133	0.9881	2e-26
Rv2996c	DIP-10851N	0.3606	0.5095	4e-43
Rv2996c	DIP-10997N	0.3772	0.5322	3e-39
Rv2996c	DIP-17268N	0.3423	0.5644	2e-34
Rv2996c	DIP-17508N	0.3203	0.5322	2e-31
Rv2996c	DIP-3384N	0.3003	0.5928	4e-29
Rv2996c	DIP-4483N	0.3116	0.553	2e-39
Rv2996c	DIP-5327N	0.2835	0.4811	1e-23
Rv2996c	DIP-5336N	0.3253	0.553	3e-41
Rv3002c	DIP-10024N	0.4487	0.9286	4e-31
Rv3003c	DIP-10019N	0.4411	0.9207	7e-127
Rv3003c	DIP-10023N	0.4699	0.9126	2e-128
Rv3003c	DIP-12007N	0.2764	0.9191	1e-49
Rv3003c	DIP-29437N	0.2759	0.7799	5e-43
Rv3003c	DIP-6850N	0.4615	0.9256	3e-136
Rv3009c	DIP-5011N	0.3227	0.6149	2e-39
Rv3010c	DIP-10464N	0.3909	0.9621	1e-53
Rv3010c	DIP-1505N	0.3444	1	4e-46
Rv3010c	DIP-2619N	0.3361	1	2e-42
Rv3011c	DIP-3178N	0.4032	0.8785	2e-70
Rv3014c	DIP-10098N	0.4356	0.9768	1e-137
Rv3014c	DIP-3062N	0.3549	0.9378	7e-104
Rv3024c	DIP-11035N	0.3406	0.8719	8e-37
Rv3025c	DIP-10043N	0.3808	0.9822	7e-61
Rv3028c	DIP-5574N	0.3415	0.9025	2e-41
Rv3028c	DIP-6157N	0.4841	0.7925	4e-50
Rv3028c	DIP-9621N	0.3555	0.805	1e-32
Rv3029c	DIP-6158N	0.3287	0.812	2e-25
Rv3045	DIP-1181N	0.2936	0.9451	2e-21
Rv3045	DIP-6308N	0.3739	0.9509	4e-48
Rv3048c	DIP-374N	0.7129	0.9784	9e-138
Rv3051c	DIP-2158N	0.2455	1	5e-41
Rv3051c	DIP-2563N	0.2569	0.9437	6e-43
Rv3051c	DIP-3151N	0.2819	0.9625	8e-60
Rv3051c	DIP-359N	0.7359	1	0
Rv3051c	DIP-584N	0.2692	0.8095	5e-47
Rv3051c	DIP-6299N	0.2626	0.9452	2e-44
Rv3057c	DIP-29088N	0.3441	0.6481	1e-22
Rv3057c	DIP-9555N	0.3179	0.6794	5e-21
Rv3062	DIP-5630N	0.2837	0.9803	1e-27
Rv3068c	DIP-10472N	0.5792	1	2e-166
Rv3080c	DIP-10149N	0.2925	0.4189	2e-45
Rv3080c	DIP-1999N	0.3279	0.2225	8e-23
Rv3085	DIP-29088N	0.3298	0.6812	1e-22
Rv3086	DIP-2901N	0.3509	1	6e-46
Rv3086	DIP-5366N	0.3333	1	3e-51
Rv3089	DIP-22825N	0.2653	0.9742	2e-33
Rv3089	DIP-22826N	0.2455	1	2e-29
Rv3089	DIP-9025N	0.2275	0.9264	4e-24
Rv3100c	DIP-28081N	0.4228	0.9313	1e-28
Rv3102c	DIP-10144N	0.3578	0.952	2e-32
Rv3102c	DIP-10344N	0.3165	0.952	3e-21
Rv3102c	DIP-10574N	0.3349	0.9127	3e-26
Rv3102c	DIP-11185N	0.3059	0.9563	2e-21
Rv3102c	DIP-11314N	0.4144	0.7904	6e-31
Rv3102c	DIP-11410N	0.3367	0.8559	1e-23
Rv3102c	DIP-3498N	0.3909	0.8603	3e-34
Rv3102c	DIP-6893N	0.4126	0.9738	3e-38
Rv3102c	DIP-9027N	0.4081	0.9738	3e-40
Rv3102c	DIP-9064N	0.3349	0.952	3e-29
Rv3102c	DIP-9167N	0.3671	0.9039	4e-28
Rv3102c	DIP-9373N	0.3842	0.8865	3e-32
Rv3102c	DIP-9701N	0.4907	0.9432	3e-51
Rv3105c	DIP-10558N	0.321	0.9312	1e-39
Rv3105c	DIP-10559N	0.4419	0.9101	3e-73
Rv3107c	DIP-29370N	0.3361	0.9146	4e-62
Rv3109	DIP-10228N	0.3301	0.8607	9e-43
Rv3111	DIP-10230N	0.5823	0.9294	3e-41
Rv3111	DIP-3520N	0.4545	0.9059	1e-32
Rv3116	DIP-10241N	0.4049	0.635	8e-48
Rv3116	DIP-17725N	0.4231	1	2e-79
Rv3116	DIP-1883N	0.3507	1	1e-58
Rv3117	DIP-10921N	0.2832	1	5e-26
Rv3117	DIP-613N	0.2857	1	1e-24
Rv3119	DIP-10232N	0.3846	0.8844	9e-21
Rv3133c	DIP-10316N	0.3234	0.9263	1e-24
Rv3133c	DIP-11104N	0.2732	0.894	4e-21
Rv3139	DIP-20518N	0.3085	0.7756	9e-33
Rv3139	DIP-9241N	0.2589	0.7842	9e-24
Rv3140	DIP-20518N	0.359	0.7781	1e-41
Rv3140	DIP-20848N	0.2545	0.8329	8e-21
Rv3140	DIP-9241N	0.2614	0.8204	2e-24
Rv3141	DIP-10631N	0.2985	1	2e-24
Rv3148	DIP-10380N	0.3844	0.9341	3e-75
Rv3148	DIP-22034N	0.4104	0.9136	2e-91
Rv3148	DIP-9975N	0.2655	0.9159	7e-36
Rv3148	DIP-9989N	0.2716	0.9205	3e-30
Rv3198c	DIP-10662N	0.3091	0.6471	5e-39
Rv3198c	DIP-11103N	0.3488	0.6757	7e-54
Rv3198c	DIP-3420N	0.286	0.6143	1e-35
Rv3206c	DIP-10241N	0.373	0.6224	2e-38
Rv3206c	DIP-17725N	0.3797	1	2e-66
Rv3206c	DIP-1883N	0.3842	1	1e-55
Rv3211	DIP-10696N	0.3854	0.704	2e-64
Rv3211	DIP-10697N	0.4035	0.7666	3e-69
Rv3211	DIP-10920N	0.3811	0.7021	2e-56
Rv3211	DIP-1243N	0.3171	0.7419	5e-52
Rv3211	DIP-17867N	0.3544	0.6907	2e-56
Rv3211	DIP-20851N	0.3405	0.7021	4e-53
Rv3211	DIP-23520N	0.3086	0.4611	3e-22
Rv3211	DIP-25457N	0.3027	0.7021	8e-50
Rv3211	DIP-3203N	0.3929	0.6907	3e-64
Rv3211	DIP-4396N	0.2958	0.6736	2e-33
Rv3211	DIP-4571N	0.3333	0.6888	1e-41
Rv3211	DIP-5368N	0.2868	0.7609	2e-33
Rv3211	DIP-5628N	0.2923	0.74	7e-38
Rv3211	DIP-6337N	0.2785	0.7837	2e-36
Rv3211	DIP-6819N	0.2943	0.7287	5e-41
Rv3211	DIP-9419N	0.4286	0.6641	6e-74
Rv3215	DIP-542N	0.3684	0.6129	1e-23
Rv3215	DIP-6202N	0.3231	0.6989	2e-23
Rv3227	DIP-2611N	0.2812	0.9956	4e-31
Rv3240c	DIP-10840N	0.4871	0.8999	0
Rv3245c	DIP-10808N	0.2926	0.4762	4e-25
Rv3245c	DIP-11017N	0.2732	0.6261	7e-22
Rv3245c	DIP-9199N	0.2954	0.4956	4e-27
Rv3245c	DIP-9200N	0.2627	0.5908	2e-23
Rv3245c	DIP-9312N	0.297	0.582	1e-34
Rv3245c	DIP-9349N	0.2801	0.4974	2e-21
Rv3246c	DIP-10063N	0.3562	0.9605	3e-29
Rv3246c	DIP-10401N	0.4	0.9868	2e-39
Rv3246c	DIP-10497N	0.4178	0.9868	5e-42
Rv3246c	DIP-10807N	0.3362	1	3e-27
Rv3246c	DIP-11016N	0.3333	1	1e-28
Rv3246c	DIP-11853N	0.3779	0.9518	6e-37
Rv3246c	DIP-29035N	0.4384	0.8904	2e-34
Rv3246c	DIP-9132N	0.323	0.9912	9e-31
Rv3246c	DIP-9198N	0.4079	1	2e-34
Rv3246c	DIP-9201N	0.3257	0.9561	8e-23
Rv3246c	DIP-9314N	0.3822	0.9868	9e-28
Rv3246c	DIP-9318N	0.3649	0.9737	1e-36
Rv3246c	DIP-9348N	0.4107	0.9825	1e-38
Rv3248c	DIP-20050N	0.5747	0.9596	6e-144
Rv3253c	DIP-11601N	0.2456	0.9131	2e-23
Rv3255c	DIP-10153N	0.3787	0.9902	6e-68
Rv3255c	DIP-17761N	0.3088	0.8333	1e-29
Rv3264c	DIP-19597N	0.3141	0.9666	2e-41
Rv3264c	DIP-19598N	0.2629	1	3e-24
Rv3270	DIP-3096N	0.2821	0.7604	5e-50
Rv3272	DIP-11994N	0.3023	0.8985	6e-39
Rv3273	DIP-9366N	0.3353	0.2225	3e-23
Rv3274c	DIP-20518N	0.4058	0.982	1e-79
Rv3274c	DIP-20848N	0.2744	0.9743	9e-33
Rv3274c	DIP-9241N	0.2955	0.9743	2e-40
Rv3275c	DIP-10610N	0.5678	0.6782	2e-33
Rv3275c	DIP-1171N	0.5912	0.9138	6e-38
Rv3276c	DIP-1171N	0.3422	0.8788	2e-48
Rv3285	DIP-6296N	0.4159	0.7133	6e-85
Rv3285	DIP-9035N	0.4512	0.735	2e-98
Rv3286c	DIP-9648N	0.2973	0.8506	8e-21
Rv3290c	DIP-1225N	0.2727	0.9065	2e-23
Rv3290c	DIP-9138N	0.3007	0.9109	5e-28
Rv3290c	DIP-9825N	0.2843	0.9087	4e-27
Rv3292	DIP-11646N	0.3844	1	2e-65
Rv3293	DIP-10620N	0.3062	0.9717	2e-41
Rv3293	DIP-12758N	0.2758	0.9028	3e-45
Rv3293	DIP-2908N	0.3002	0.9575	2e-55
Rv3293	DIP-3317N	0.2808	0.8219	7e-31
Rv3293	DIP-9081N	0.3188	0.9271	1e-50
Rv3293	DIP-9186N	0.3186	0.8259	2e-39
Rv3293	DIP-9208N	0.3208	0.915	1e-46
Rv3293	DIP-9581N	0.3098	0.9737	1e-50
Rv3302c	DIP-19434N	0.3483	0.9128	6e-70
Rv3302c	DIP-9793N	0.3485	0.6376	5e-46
Rv3303c	DIP-29027N	0.257	0.9391	1e-37
Rv3303c	DIP-4020N	0.2269	0.8763	8e-22
Rv3303c	DIP-41N	0.2596	0.9533	4e-34
Rv3303c	DIP-6155N	0.2575	0.8824	2e-43
Rv3303c	DIP-6854N	0.2565	0.9412	2e-33
Rv3306c	DIP-9029N	0.2882	0.8629	4e-30
Rv3309c	DIP-6866N	0.4434	1	9e-45
Rv3313c	DIP-9056N	0.2941	0.9315	6e-36
Rv3314c	DIP-9426N	0.4155	1	8e-71
Rv3318	DIP-10835N	0.4899	1	3e-151
Rv3318	DIP-3345N	0.3339	0.9746	4e-76
Rv3318	DIP-556N	0.3327	0.8864	1e-54
Rv3318	DIP-9681N	0.392	0.9729	3e-106
Rv3319	DIP-10836N	0.4357	0.9163	2e-48
Rv3319	DIP-20115N	0.416	0.9049	8e-45
Rv3319	DIP-5856N	0.41	0.9087	3e-47
Rv3319	DIP-9682N	0.3846	0.8897	1e-39
Rv3323c	DIP-10232N	0.3846	0.5882	5e-21
Rv3324c	DIP-10230N	0.5621	0.8644	4e-40
Rv3324c	DIP-3520N	0.4803	0.8588	1e-34
Rv3329	DIP-1225N	0.258	1	1e-31
Rv3329	DIP-4822N	0.3022	0.7329	3e-27
Rv3329	DIP-9138N	0.3152	0.7968	8e-42
Rv3329	DIP-9219N	0.3167	0.7785	2e-34
Rv3329	DIP-9825N	0.2888	0.9566	3e-35
Rv3331	DIP-20439N	0.2632	0.9084	3e-23
Rv3331	DIP-2865N	0.2692	0.9323	1e-27
Rv3331	DIP-5594N	0.2637	0.7251	4e-23
Rv3331	DIP-7210N	0.2506	0.8665	9e-26
Rv3331	DIP-8121N	0.2691	0.7032	8e-21
Rv3332	DIP-10297N	0.3306	0.9478	3e-40
Rv3332	DIP-24730N	0.3246	0.9008	9e-35
Rv3336c	DIP-11042N	0.5183	0.9762	8e-89
Rv3340	DIP-10192N	0.3429	0.9354	5e-48
Rv3340	DIP-4440N	0.3405	0.9354	2e-54
Rv3356c	DIP-6724N	0.4093	0.9217	1e-43
Rv3366	DIP-12422N	0.4935	1	1e-38
Rv3366	DIP-29173N	0.4675	1	4e-37
Rv3370c	DIP-9458N	0.3095	1	3e-120
Rv3375	DIP-6296N	0.2581	0.84	4e-22
Rv3379c	DIP-3091N	0.3799	0.7612	1e-70
Rv3379c	DIP-9485N	0.3471	1	1e-75
Rv3382c	DIP-10138N	0.5113	0.9453	1e-77
Rv3389c	DIP-24768N	0.406	0.9172	1e-40
Rv3392c	DIP-9268N	0.35	0.9059	3e-35
Rv3393	DIP-11157N	0.3288	0.9578	5e-24
Rv3396c	DIP-17755N	0.3426	0.9562	3e-68
Rv3396c	DIP-9852N	0.4885	0.9905	4e-133
Rv3398c	DIP-10044N	0.3333	0.7019	3e-22
Rv3406	DIP-10966N	0.3808	0.9525	1e-38
Rv3406	DIP-1933N	0.2852	0.9864	7e-24
Rv3411c	DIP-21552N	0.4058	0.913	2e-91
Rv3411c	DIP-9854N	0.3419	0.4423	4e-35
Rv3417c	DIP-17907N	0.3867	0.974	6e-98
Rv3417c	DIP-3069N	0.5153	0.9685	1e-137
Rv3417c	DIP-339N	0.5352	0.974	2e-121
Rv3417c	DIP-58N	0.4181	0.9852	1e-116
Rv3417c	DIP-6066N	0.2235	0.9963	5e-25
Rv3419c	DIP-20051N	0.3227	1	1e-29
Rv3419c	DIP-5028N	0.2933	1	1e-21
Rv3419c	DIP-9749N	0.4591	0.9942	1e-50
Rv3432c	DIP-6853N	0.5023	0.9565	8e-117
Rv3432c	DIP-9726N	0.5023	0.9565	8e-117
Rv3433c	DIP-12572N	0.3077	0.852	3e-29
Rv3436c	DIP-5224N	0.3584	0.7019	1e-61
Rv3436c	DIP-9775N	0.4386	1	2e-126
Rv3441c	DIP-10260N	0.4385	0.9978	6e-83
Rv3441c	DIP-3160N	0.3735	0.9621	3e-65
Rv3442c	DIP-10785N	0.5207	0.8013	3e-30
Rv3442c	DIP-3704N	0.4375	0.8477	2e-22
Rv3443c	DIP-10750N	0.5255	0.932	8e-39
Rv3443c	DIP-3161N	0.4812	0.9048	6e-34
Rv3443c	DIP-5385N	0.3636	0.9728	2e-21
Rv3455c	DIP-11043N	0.3333	0.9375	9e-24
Rv3456c	DIP-10754N	0.5273	0.6111	4e-25
Rv3457c	DIP-3396N	0.3423	0.8588	5e-44
Rv3457c	DIP-6872N	0.4423	0.8991	3e-66
Rv3458c	DIP-10780N	0.4757	1	5e-45
Rv3459c	DIP-10787N	0.5935	0.8849	1e-40
Rv3460c	DIP-10789N	0.5726	0.9435	4e-35
Rv3462c	DIP-10031N	0.7042	0.9726	6e-24
Rv3462c	DIP-3701N	0.6143	0.9589	2e-21
Rv3464	DIP-10680N	0.4561	1	4e-72
Rv3465	DIP-10681N	0.391	0.7723	1e-28
Rv3465	DIP-25016N	0.3851	0.8614	3e-29
Rv3470c	DIP-10019N	0.2649	1	6e-46
Rv3470c	DIP-10023N	0.2647	0.9855	7e-36
Rv3470c	DIP-6850N	0.2659	0.9946	3e-35
Rv3476c	DIP-11699N	0.2256	0.7996	1e-26
Rv3485c	DIP-12137N	0.272	0.7962	2e-24
Rv3485c	DIP-20472N	0.348	0.7229	3e-23
Rv3485c	DIP-20473N	0.3553	0.7261	7e-24
Rv3485c	DIP-29088N	0.2741	0.8248	4e-24
Rv3485c	DIP-9875N	0.3484	0.7038	2e-28
Rv3490	DIP-744N	0.3648	0.954	5e-83
Rv3490	DIP-753N	0.2836	0.938	1e-48
Rv3490	DIP-823N	0.314	0.828	2e-44
Rv3490	DIP-891N	0.2759	0.906	9e-46
Rv3502c	DIP-9555N	0.3569	0.8044	1e-28
Rv3516	DIP-10425N	0.3216	0.8631	3e-23
Rv3516	DIP-18518N	0.3267	0.7681	3e-24
Rv3516	DIP-22516N	0.295	1	1e-24
Rv3530c	DIP-20472N	0.3147	0.8923	4e-21
Rv3530c	DIP-20473N	0.319	0.8923	1e-22
Rv3530c	DIP-29088N	0.2405	1	3e-21
Rv3530c	DIP-9555N	0.3056	0.9692	1e-24
Rv3530c	DIP-9875N	0.3047	0.8962	3e-23
Rv3538	DIP-24768N	0.3582	0.9371	4e-40
Rv3546	DIP-11991N	0.3056	1	1e-36
Rv3546	DIP-29090N	0.3687	1	1e-56
Rv3548c	DIP-11073N	0.3018	0.9046	9e-21
Rv3548c	DIP-9555N	0.3234	0.8849	5e-26
Rv3549c	DIP-11073N	0.3527	0.9961	9e-29
Rv3549c	DIP-20473N	0.3455	0.9498	8e-22
Rv3549c	DIP-9555N	0.3473	0.9228	1e-26
Rv3556c	DIP-11991N	0.2888	1	1e-36
Rv3556c	DIP-29090N	0.3602	1	2e-58
Rv3559c	DIP-10012N	0.2794	0.9427	1e-21
Rv3559c	DIP-11073N	0.3374	0.9389	1e-28
Rv3559c	DIP-20472N	0.3645	0.7748	1e-25
Rv3559c	DIP-20473N	0.3581	0.8206	3e-27
Rv3559c	DIP-29088N	0.3135	0.9618	2e-27
Rv3559c	DIP-9555N	0.3374	0.9389	5e-32
Rv3559c	DIP-9875N	0.2824	0.8244	4e-22
Rv3561	DIP-22825N	0.2429	0.9744	8e-23
Rv3561	DIP-22826N	0.24	0.9862	4e-24
Rv3561	DIP-9025N	0.2877	0.6923	2e-23
Rv3565	DIP-11350N	0.2722	0.8428	5e-24
Rv3565	DIP-18456N	0.25	0.9588	5e-24
Rv3569c	DIP-10207N	0.391	0.9931	1e-47
Rv3575c	DIP-10617N	0.2758	0.9192	1e-21
Rv3579c	DIP-12586N	0.3811	0.7578	3e-38
Rv3580c	DIP-9386N	0.4279	0.9019	5e-85
Rv3585	DIP-10635N	0.3823	0.9646	8e-85
Rv3589	DIP-10289N	0.3469	0.6447	2e-28
Rv3596c	DIP-2252N	0.3644	1	6e-141
Rv3596c	DIP-3404N	0.5381	0.2783	6e-59
Rv3596c	DIP-3665N	0.4094	1	1e-177
Rv3596c	DIP-9290N	0.3762	0.9717	7e-146
Rv3596c	DIP-9291N	0.4565	1	0
Rv3598c	DIP-10136N	0.3909	0.998	2e-97
Rv3598c	DIP-10137N	0.3901	1	3e-97
Rv3598c	DIP-10535N	0.3152	0.6535	1e-30
Rv3598c	DIP-29725N	0.374	1	1e-82
Rv3598c	DIP-6359N	0.3678	1	4e-77
Rv3602c	DIP-10437N	0.4532	0.8641	9e-52
Rv3602c	DIP-3102N	0.4235	0.8252	3e-46
Rv3608c	DIP-3693N	0.3137	0.9679	5e-24
Rv3609c	DIP-1318N	0.4892	0.9208	5e-44
Rv3609c	DIP-24104N	0.4478	0.995	6e-37
Rv3609c	DIP-3586N	0.4529	0.8416	1e-39
Rv3609c	DIP-9676N	0.4419	0.8515	1e-21
Rv3610c	DIP-1587N	0.4268	0.3237	7e-49
Rv3610c	DIP-1589N	0.4061	0.3434	7e-52
Rv3610c	DIP-1590N	0.3889	0.3553	1e-47
Rv3610c	DIP-17521N	0.3487	0.3434	4e-32
Rv3610c	DIP-20323N	0.3929	0.2947	6e-37
Rv3610c	DIP-20326N	0.3731	0.3421	2e-47
Rv3610c	DIP-23546N	0.3846	0.3421	7e-48
Rv3610c	DIP-23776N	0.3262	0.3066	4e-28
Rv3610c	DIP-25343N	0.3826	0.3026	1e-27
Rv3610c	DIP-25869N	0.3377	0.3039	3e-25
Rv3610c	DIP-2621N	0.3957	0.3026	1e-37
Rv3610c	DIP-2704N	0.4397	0.3053	4e-47
Rv3610c	DIP-27139N	0.4138	0.3434	9e-54
Rv3610c	DIP-2883N	0.4336	0.3368	7e-52
Rv3610c	DIP-29796N	0.4372	0.3039	7e-51
Rv3610c	DIP-4266N	0.3598	0.3474	2e-37
Rv3610c	DIP-6282N	0.3992	0.3263	1e-52
Rv3610c	DIP-6385N	0.3632	0.3079	3e-41
Rv3610c	DIP-6557N	0.3992	0.3197	1e-38
Rv3610c	DIP-802N	0.4626	0.6513	5e-106
Rv3610c	DIP-889N	0.4725	0.6211	9e-115
Rv3610c	DIP-979N	0.4217	0.3276	7e-54
Rv3610c	DIP-9892N	0.4767	0.7921	4e-140
Rv3628	DIP-10537N	0.4586	0.9691	2e-35
Rv3634c	DIP-10680N	0.3127	1	6e-27
Rv3634c	DIP-9728N	0.3344	1	9e-27
Rv3646c	DIP-11011N	0.392	0.7537	3e-110
Rv3646c	DIP-3057N	0.3704	0.6445	2e-89
Rv3663c	DIP-10144N	0.3318	0.385	5e-22
Rv3663c	DIP-10343N	0.3787	0.4288	7e-39
Rv3663c	DIP-10344N	0.3991	0.4252	4e-39
Rv3663c	DIP-10408N	0.4411	0.4799	3e-53
Rv3663c	DIP-10574N	0.3476	0.4252	3e-31
Rv3663c	DIP-11185N	0.3169	0.4434	1e-21
Rv3663c	DIP-11314N	0.3604	0.4051	6e-26
Rv3663c	DIP-11320N	0.3019	0.3869	1e-20
Rv3663c	DIP-11936N	0.4221	0.9726	1e-97
Rv3663c	DIP-12908N	0.3147	0.4234	6e-23
Rv3663c	DIP-3283N	0.364	0.9325	5e-70
Rv3663c	DIP-6893N	0.3402	0.4398	6e-24
Rv3663c	DIP-9027N	0.3661	0.4635	8e-37
Rv3663c	DIP-9064N	0.3096	0.4361	1e-25
Rv3663c	DIP-9167N	0.3478	0.4197	4e-24
Rv3663c	DIP-9373N	0.3559	0.4307	4e-28
Rv3663c	DIP-9701N	0.3107	0.3759	1e-20
Rv3664c	DIP-11935N	0.3441	0.9286	3e-28
Rv3664c	DIP-9469N	0.3514	0.8346	2e-26
Rv3667	DIP-3168N	0.4785	0.9985	1e-163
Rv3674c	DIP-10371N	0.3707	0.8367	1e-30
Rv3674c	DIP-3173N	0.396	0.8245	4e-38
Rv3676	DIP-29232N	0.3228	0.8438	8e-22
Rv3676	DIP-9322N	0.3228	0.8438	8e-22
Rv3696c	DIP-20850N	0.2927	1	5e-56
[truncated: 63 more rows]
